# Supplementary material for: On-Surface Synthesis of Azobenzene-Linked Porphyrin Derivatives
Source: J Phys Chem Lett. 2025 Nov 6;16(45):11833–41. doi: 10.1021/acs.jpclett.5c03174 (PMC12621240; doi:10.1021/acs.jpclett.5c03174)
Supplement: Supplementary file 3 [file jz5c03174_si_003.cif]

data_jon1e_0m_pl
_audit_creation_date               2024-04-19
_audit_creation_method
;
Olex2 1.5-ac5-024
(compiled 2022.04.12 svn.rca3783a0 for Rigaku Oxford Diffraction, GUI svn.r6498)
;
_shelx_SHELXL_version_number       '2018/3'
_audit_contact_author_address      ?
_audit_contact_author_email        ?
_audit_contact_author_name         ''
_audit_contact_author_phone        ?
_publ_contact_author_id_orcid      ?
_publ_section_references
;
Dolomanov, O.V., Bourhis, L.J., Gildea, R.J, Howard, J.A.K. & Puschmann, H.
 (2009), J. Appl. Cryst. 42, 339-341.

Sheldrick, G.M. (2015). Acta Cryst. C71, 3-8.
;
_chemical_name_common              ?
_chemical_name_systematic          ?
_chemical_formula_moiety           'C68 H75 N5 O2 Pt'
_chemical_formula_sum              'C68 H75 N5 O2 Pt'
_chemical_formula_weight           1189.42
_chemical_melting_point            ?
loop_
  _atom_type_symbol
  _atom_type_description
  _atom_type_scat_dispersion_real
  _atom_type_scat_dispersion_imag
  _atom_type_scat_source
 'C' 'C' 0.0033 0.0016 'International Tables Vol C Tables 4.2.6.8 and 6.1.1.4'
 'H' 'H' 0.0000 0.0000 'International Tables Vol C Tables 4.2.6.8 and 6.1.1.4'
 'N' 'N' 0.0061 0.0033 'International Tables Vol C Tables 4.2.6.8 and 6.1.1.4'
 'O' 'O' 0.0106 0.0060 'International Tables Vol C Tables 4.2.6.8 and 6.1.1.4'
 'Pt' 'Pt' -1.7033 8.3905
 'International Tables Vol C Tables 4.2.6.8 and 6.1.1.4'

_shelx_space_group_comment
;
The symmetry employed for this shelxl refinement is uniquely defined
by the following loop, which should always be used as a source of
symmetry information in preference to the above space-group names.
They are only intended as comments.
;
_space_group_crystal_system        'triclinic'
_space_group_IT_number             2
_space_group_name_H-M_alt          'P -1'
_space_group_name_Hall             '-P 1'
loop_
  _space_group_symop_operation_xyz
 'x, y, z'
 '-x, -y, -z'

_cell_length_a                     10.5717(3)
_cell_length_b                     16.0616(4)
_cell_length_c                     19.8423(5)
_cell_angle_alpha                  74.6380(10)
_cell_angle_beta                   83.1070(10)
_cell_angle_gamma                  87.7630(10)
_cell_volume                       3225.24(15)
_cell_formula_units_Z              2
_cell_measurement_temperature     110(2)
_cell_measurement_reflns_used     9876
_cell_measurement_theta_min       3.09
_cell_measurement_theta_max       45.81

_shelx_estimated_absorpt_T_max     0.880
_shelx_estimated_absorpt_T_min     0.561
_exptl_absorpt_coefficient_mu      2.219
_exptl_absorpt_correction_type    'Multi-scan'
_exptl_absorpt_correction_T_max   0.9804
_exptl_absorpt_correction_T_min   0.6710
_exptl_absorpt_process_details    ?

_exptl_special_details
;
 ?
;
_exptl_crystal_colour              'clear orange'
_exptl_crystal_colour_lustre       clear
_exptl_crystal_colour_primary      orange
_exptl_crystal_density_diffrn      1.225
_exptl_crystal_density_meas        ?
_exptl_crystal_density_method      ?
_exptl_crystal_description         irregular
_exptl_crystal_F_000               1224
_exptl_crystal_size_max            0.294
_exptl_crystal_size_mid            0.074
_exptl_crystal_size_min            0.059
_exptl_transmission_factor_max     ?
_exptl_transmission_factor_min     ?
_diffrn_reflns_av_R_equivalents    0.0305
_diffrn_reflns_av_unetI/netI       0.0356
_diffrn_reflns_Laue_measured_fraction_full  0.995
_diffrn_reflns_Laue_measured_fraction_max  0.994
_diffrn_reflns_limit_h_max         13
_diffrn_reflns_limit_h_min         -13
_diffrn_reflns_limit_k_max         20
_diffrn_reflns_limit_k_min         -20
_diffrn_reflns_limit_l_max         24
_diffrn_reflns_limit_l_min         -24
_diffrn_reflns_number              33912
_diffrn_reflns_point_group_measured_fraction_full  0.995
_diffrn_reflns_point_group_measured_fraction_max  0.994
_diffrn_reflns_theta_full          25.242
_diffrn_reflns_theta_max           26.372
_diffrn_reflns_theta_min           2.321

_diffrn_ambient_temperature       110(2)
_diffrn_source_power              1.2000
_diffrn_source_voltage            50.0000
_diffrn_source_current            24.0000
_diffrn_radiation_wavelength      0.710747
_diffrn_radiation_type            'Mo K\a'
_diffrn_radiation_source          'Rotating Anode'
_diffrn_radiation_monochromator   'Confocal'
_diffrn_radiation_detector        'CCD'
_diffrn_measurement_device
;
Rigaku AFC11 Saturn724+ (4x4 bin mode)
;
_diffrn_detector_area_resol_mean  28.5714

_diffrn_measured_fraction_theta_full  0.995
_diffrn_measured_fraction_theta_max  0.804

_reflns_Friedel_coverage           0.000
_reflns_Friedel_fraction_full      .
_reflns_Friedel_fraction_max       .
_reflns_number_gt                  12339
_reflns_number_total               13125
_reflns_special_details
;
 Reflections were merged by SHELXL according to the crystal
 class for the calculation of statistics and refinement.
 
 Structure factors included contributions from the .fab file.
 
 _reflns_Friedel_fraction is defined as the number of unique
 Friedel pairs measured divided by the number that would be
 possible theoretically, ignoring centric projections and
 systematic absences.
;
_reflns_threshold_expression       'I > 2\s(I)'
_computing_data_collection        'CrystalClear (Rigaku Inc., 2008)'
_computing_cell_refinement        'CrystalClear (Rigaku Inc., 2008)'
_computing_data_reduction         'CrystalClear (Rigaku Inc., 2008)'
_computing_molecular_graphics      'Olex2 1.5-ac5-024 (Dolomanov et al., 2009)'
_computing_publication_material    'Olex2 1.5-ac5-024 (Dolomanov et al., 2009)'
_computing_structure_refinement    'SHELXL 2018/3 (Sheldrick, 2015)'
_computing_structure_solution      ?
_refine_diff_density_max           3.651
_refine_diff_density_min           -1.073
_refine_diff_density_rms           0.111
_refine_ls_extinction_coef         .
_refine_ls_extinction_method       none
_refine_ls_goodness_of_fit_ref     1.063
_refine_ls_hydrogen_treatment      constr
_refine_ls_matrix_type             full
_refine_ls_number_parameters       703
_refine_ls_number_reflns           13125
_refine_ls_number_restraints       0
_refine_ls_R_factor_all            0.0339
_refine_ls_R_factor_gt             0.0316
_refine_ls_restrained_S_all        1.063
_refine_ls_shift/su_max            0.000
_refine_ls_shift/su_mean           0.000
_refine_ls_structure_factor_coef   Fsqd
_refine_ls_weighting_details      
 'w=1/[\s^2^(Fo^2^)+(0.0406P)^2^+6.1079P] where P=(Fo^2^+2Fc^2^)/3'
_refine_ls_weighting_scheme        calc
_refine_ls_wR_factor_gt            0.0815
_refine_ls_wR_factor_ref           0.0836
_refine_special_details            ?
_olex2_refinement_description
;
1. Fixed Uiso
 At 1.2 times of:
  All C(H) groups
 At 1.5 times of:
  All C(H,H,H) groups
2.a Aromatic/amide H refined with riding coordinates:
 C3(H3), C4(H4), C6(H6), C7(H7), C9(H9), C10(H10), C14(H14), C16(H16),
 C18(H18), C28(H28), C29(H29), C33(H33), C35(H35), C37(H37), C47(H47), C48(H48),
  C52(H52), C54(H54), C56(H56), C66(H66), C67(H67)
2.b Idealised Me refined as rotating group:
 C20(H20A,H20B,H20C), C21(H21A,H21B,H21C), C22(H22A,H22B,H22C), C24(H24A,H24B,
 H24C), C25(H25A,H25B,H25C), C26(H26A,H26B,H26C), C39(H39A,H39B,H39C), C40(H40A,
 H40B,H40C), C41(H41A,H41B,H41C), C43(H43A,H43B,H43C), C44(H44A,H44B,H44C),
 C45(H45A,H45B,H45C), C58(H58A,H58B,H58C), C59(H59A,H59B,H59C), C60(H60A,H60B,
 H60C), C62(H62A,H62B,H62C), C63(H63A,H63B,H63C), C64(H64A,H64B,H64C)
;
_atom_sites_solution_hydrogens     geom
_atom_sites_solution_primary       ?
_atom_sites_solution_secondary     ?
loop_
  _atom_site_label
  _atom_site_type_symbol
  _atom_site_fract_x
  _atom_site_fract_y
  _atom_site_fract_z
  _atom_site_U_iso_or_equiv
  _atom_site_adp_type
  _atom_site_occupancy
  _atom_site_site_symmetry_order
  _atom_site_calc_flag
  _atom_site_refinement_flags_posn
  _atom_site_refinement_flags_adp
  _atom_site_refinement_flags_occupancy
  _atom_site_disorder_assembly
  _atom_site_disorder_group
 Pt Pt 0.15149(2) -0.04244(2) -0.11426(2) 0.01669(5) Uani 1 1 d . . . . .
 O1 O 0.3137(3) 0.2288(3) 0.2545(2) 0.0674(11) Uani 1 1 d . . . . .
 N1 N 0.2138(2) -0.08175(16) -0.01926(13) 0.0185(5) Uani 1 1 d . . . . .
 N2 N 0.1232(2) 0.07719(16) -0.10156(13) 0.0187(5) Uani 1 1 d . . . . .
 N3 N 0.0934(3) -0.00311(16) -0.21074(13) 0.0201(5) Uani 1 1 d . . . . .
 N4 N 0.1775(2) -0.16207(15) -0.12645(13) 0.0142(4) Uani 1 1 d . . . . .
 N5 N 0.3907(3) 0.2122(3) 0.20984(18) 0.0425(8) Uani 1 1 d . . . . .
 C1 C 0.2153(3) 0.0581(2) 0.00998(16) 0.0219(6) Uani 1 1 d . . . . .
 C2 C 0.2601(3) 0.10246(19) 0.06009(16) 0.0208(6) Uani 1 1 d . . . . .
 C3 C 0.1747(3) 0.1298(2) 0.10875(18) 0.0264(7) Uani 1 1 d . . . . .
 H3 H 0.087679 0.123565 0.108548 0.032 Uiso 1 1 calc R U . . .
 C4 C 0.2175(3) 0.1663(2) 0.15754(18) 0.0282(7) Uani 1 1 d . . . . .
 H4 H 0.160223 0.183915 0.190510 0.034 Uiso 1 1 calc R U . . .
 C5 C 0.3454(3) 0.1758(2) 0.15634(17) 0.0272(7) Uani 1 1 d . . . . .
 C6 C 0.4354(3) 0.1500(3) 0.10841(19) 0.0335(8) Uani 1 1 d . . . . .
 H6 H 0.522087 0.157101 0.108933 0.040 Uiso 1 1 calc R U . . .
 C7 C 0.3912(3) 0.1134(2) 0.06006(19) 0.0302(7) Uani 1 1 d . . . . .
 H7 H 0.448874 0.095839 0.027203 0.036 Uiso 1 1 calc R U . . .
 C8 C 0.2387(3) -0.0307(2) 0.02331(16) 0.0222(6) Uani 1 1 d . . . . .
 C9 C 0.2836(3) -0.0831(2) 0.08611(17) 0.0273(7) Uani 1 1 d . . . . .
 H9 H 0.307820 -0.063794 0.122876 0.033 Uiso 1 1 calc R U . . .
 C10 C 0.2845(3) -0.1655(2) 0.08233(16) 0.0238(6) Uani 1 1 d . . . . .
 H10 H 0.307529 -0.213782 0.116431 0.029 Uiso 1 1 calc R U . . .
 C11 C 0.2432(3) -0.16518(19) 0.01581(15) 0.0182(6) Uani 1 1 d . . . . .
 C12 C 0.2388(3) -0.23742(18) -0.00957(15) 0.0158(5) Uani 1 1 d . . . . .
 C13 C 0.2724(3) -0.32322(18) 0.03737(15) 0.0158(5) Uani 1 1 d . . . . .
 C14 C 0.3972(3) -0.34292(19) 0.05059(15) 0.0167(5) Uani 1 1 d . . . . .
 H14 H 0.460756 -0.302865 0.029377 0.020 Uiso 1 1 calc R U . . .
 C15 C 0.4294(3) -0.42179(19) 0.09519(15) 0.0151(5) Uani 1 1 d . . . . .
 C16 C 0.3319(3) -0.48082(19) 0.12551(15) 0.0156(5) Uani 1 1 d . . . . .
 H16 H 0.351832 -0.533799 0.155140 0.019 Uiso 1 1 calc R U . . .
 C17 C 0.2049(3) -0.46279(18) 0.11271(15) 0.0158(5) Uani 1 1 d . . . . .
 C18 C 0.1764(3) -0.38349(18) 0.06850(15) 0.0158(5) Uani 1 1 d . . . . .
 H18 H 0.092673 -0.370228 0.059457 0.019 Uiso 1 1 calc R U . . .
 C19 C 0.5690(3) -0.4424(2) 0.10769(15) 0.0182(6) Uani 1 1 d . . . . .
 C20 C 0.6316(3) -0.3645(2) 0.12122(19) 0.0273(7) Uani 1 1 d . . . . .
 H20A H 0.632207 -0.316572 0.080253 0.041 Uiso 1 1 calc R U . . .
 H20B H 0.717454 -0.379230 0.131255 0.041 Uiso 1 1 calc R U . . .
 H20C H 0.584134 -0.349154 0.160592 0.041 Uiso 1 1 calc R U . . .
 C21 C 0.5820(3) -0.5212(2) 0.17004(17) 0.0252(7) Uani 1 1 d . . . . .
 H21A H 0.532073 -0.512091 0.211248 0.038 Uiso 1 1 calc R U . . .
 H21B H 0.669784 -0.529221 0.178325 0.038 Uiso 1 1 calc R U . . .
 H21C H 0.552147 -0.571568 0.159619 0.038 Uiso 1 1 calc R U . . .
 C22 C 0.6396(3) -0.4609(2) 0.04096(18) 0.0281(7) Uani 1 1 d . . . . .
 H22A H 0.603179 -0.510643 0.032618 0.042 Uiso 1 1 calc R U . . .
 H22B H 0.728002 -0.471859 0.046918 0.042 Uiso 1 1 calc R U . . .
 H22C H 0.631650 -0.411964 0.001569 0.042 Uiso 1 1 calc R U . . .
 C23 C 0.1013(3) -0.53069(19) 0.14724(17) 0.0202(6) Uani 1 1 d . . . . .
 C24 C 0.1042(4) -0.5586(3) 0.2270(2) 0.0498(11) Uani 1 1 d . . . . .
 H24A H 0.185906 -0.583625 0.237395 0.075 Uiso 1 1 calc R U . . .
 H24B H 0.038884 -0.600482 0.247967 0.075 Uiso 1 1 calc R U . . .
 H24C H 0.089679 -0.509244 0.245638 0.075 Uiso 1 1 calc R U . . .
 C25 C 0.1269(4) -0.6103(3) 0.1186(3) 0.0445(10) Uani 1 1 d . . . . .
 H25A H 0.119984 -0.594558 0.068977 0.067 Uiso 1 1 calc R U . . .
 H25B H 0.065572 -0.654101 0.142089 0.067 Uiso 1 1 calc R U . . .
 H25C H 0.211110 -0.632122 0.126708 0.067 Uiso 1 1 calc R U . . .
 C26 C -0.0314(3) -0.4971(3) 0.1332(3) 0.0430(10) Uani 1 1 d . . . . .
 H26A H -0.048433 -0.446730 0.150262 0.065 Uiso 1 1 calc R U . . .
 H26B H -0.092599 -0.540889 0.156881 0.065 Uiso 1 1 calc R U . . .
 H26C H -0.037226 -0.482456 0.083505 0.065 Uiso 1 1 calc R U . . .
 C27 C 0.2100(3) -0.23497(18) -0.07662(15) 0.0159(5) Uani 1 1 d . . . . .
 C28 C 0.2195(3) -0.30818(19) -0.10567(16) 0.0180(6) Uani 1 1 d . . . . .
 H28 H 0.238469 -0.364726 -0.082321 0.022 Uiso 1 1 calc R U . . .
 C29 C 0.1955(3) -0.27934(19) -0.17339(16) 0.0175(6) Uani 1 1 d . . . . .
 H29 H 0.196162 -0.312258 -0.205570 0.021 Uiso 1 1 calc R U . . .
 C30 C 0.1687(3) -0.18801(19) -0.18650(15) 0.0157(5) Uani 1 1 d . . . . .
 C31 C 0.1378(3) -0.13592(19) -0.25044(16) 0.0190(6) Uani 1 1 d . . . . .
 C32 C 0.1570(3) -0.17325(19) -0.31280(15) 0.0187(6) Uani 1 1 d . . . . .
 C33 C 0.2806(3) -0.1948(2) -0.33435(17) 0.0250(7) Uani 1 1 d . . . . .
 H33 H 0.346177 -0.187256 -0.309255 0.030 Uiso 1 1 calc R U . . .
 C34 C 0.3085(3) -0.2274(2) -0.39278(18) 0.0270(7) Uani 1 1 d . . . . .
 C35 C 0.2090(3) -0.2374(2) -0.42980(17) 0.0236(6) Uani 1 1 d . . . . .
 H35 H 0.226771 -0.258590 -0.469237 0.028 Uiso 1 1 calc R U . . .
 C36 C 0.0826(3) -0.21647(19) -0.40961(15) 0.0179(6) Uani 1 1 d . . . . .
 C37 C 0.0577(3) -0.18514(19) -0.34990(15) 0.0182(6) Uani 1 1 d . . . . .
 H37 H -0.025581 -0.172103 -0.334743 0.022 Uiso 1 1 calc R U . . .
 C38 C 0.4480(3) -0.2509(3) -0.4131(2) 0.0370(9) Uani 1 1 d . . . . .
 C39 C 0.5314(4) -0.1711(3) -0.4230(3) 0.0483(11) Uani 1 1 d . . . . .
 H39A H 0.499487 -0.123434 -0.457244 0.072 Uiso 1 1 calc R U . . .
 H39B H 0.617610 -0.183730 -0.438912 0.072 Uiso 1 1 calc R U . . .
 H39C H 0.529128 -0.156445 -0.378996 0.072 Uiso 1 1 calc R U . . .
 C40 C 0.4914(4) -0.3240(3) -0.3537(2) 0.0395(9) Uani 1 1 d . . . . .
 H40A H 0.479185 -0.306977 -0.310471 0.059 Uiso 1 1 calc R U . . .
 H40B H 0.580009 -0.336262 -0.364434 0.059 Uiso 1 1 calc R U . . .
 H40C H 0.442290 -0.374710 -0.348819 0.059 Uiso 1 1 calc R U . . .
 C41 C 0.4647(4) -0.2810(4) -0.4802(2) 0.0545(13) Uani 1 1 d . . . . .
 H41A H 0.420908 -0.334608 -0.472166 0.082 Uiso 1 1 calc R U . . .
 H41B H 0.553686 -0.289092 -0.493534 0.082 Uiso 1 1 calc R U . . .
 H41C H 0.429929 -0.238295 -0.517112 0.082 Uiso 1 1 calc R U . . .
 C42 C -0.0267(3) -0.2251(2) -0.45149(15) 0.0190(6) Uani 1 1 d . . . . .
 C43 C -0.1271(3) -0.2879(2) -0.40413(17) 0.0262(7) Uani 1 1 d . . . . .
 H43A H -0.162115 -0.265370 -0.365583 0.039 Uiso 1 1 calc R U . . .
 H43B H -0.087906 -0.343040 -0.386262 0.039 Uiso 1 1 calc R U . . .
 H43C H -0.193982 -0.294517 -0.431015 0.039 Uiso 1 1 calc R U . . .
 C44 C 0.0180(3) -0.2596(2) -0.51549(16) 0.0232(6) Uani 1 1 d . . . . .
 H44A H -0.053513 -0.263042 -0.540214 0.035 Uiso 1 1 calc R U . . .
 H44B H 0.055082 -0.315927 -0.500116 0.035 Uiso 1 1 calc R U . . .
 H44C H 0.080308 -0.221234 -0.546244 0.035 Uiso 1 1 calc R U . . .
 C45 C -0.0878(3) -0.1360(2) -0.47775(19) 0.0298(7) Uani 1 1 d . . . . .
 H45A H -0.154544 -0.140432 -0.505423 0.045 Uiso 1 1 calc R U . . .
 H45B H -0.024417 -0.096490 -0.506063 0.045 Uiso 1 1 calc R U . . .
 H45C H -0.122756 -0.115304 -0.438214 0.045 Uiso 1 1 calc R U . . .
 C46 C 0.1003(3) -0.0494(2) -0.26046(17) 0.0237(6) Uani 1 1 d . . . . .
 C47 C 0.0652(4) 0.0055(2) -0.32561(19) 0.0359(9) Uani 1 1 d . . . . .
 H47 H 0.063169 -0.010108 -0.367368 0.043 Uiso 1 1 calc R U . . .
 C48 C 0.0358(4) 0.0838(2) -0.31492(19) 0.0362(9) Uani 1 1 d . . . . .
 H48 H 0.008539 0.131813 -0.347776 0.043 Uiso 1 1 calc R U . . .
 C49 C 0.0542(3) 0.0794(2) -0.24340(17) 0.0244(6) Uani 1 1 d . . . . .
 C50 C 0.0434(3) 0.1494(2) -0.21448(17) 0.0222(6) Uani 1 1 d . . . . .
 C51 C 0.0110(3) 0.2356(2) -0.26137(16) 0.0222(6) Uani 1 1 d . . . . .
 C52 C -0.1133(3) 0.2591(2) -0.27381(16) 0.0214(6) Uani 1 1 d . . . . .
 H52 H -0.179187 0.220766 -0.252889 0.026 Uiso 1 1 calc R U . . .
 C53 C -0.1406(3) 0.3398(2) -0.31748(16) 0.0206(6) Uani 1 1 d . . . . .
 C54 C -0.0389(3) 0.3955(2) -0.34866(15) 0.0202(6) Uani 1 1 d . . . . .
 H54 H -0.055962 0.449273 -0.378005 0.024 Uiso 1 1 calc R U . . .
 C55 C 0.0867(3) 0.3732(2) -0.33734(16) 0.0201(6) Uani 1 1 d . . . . .
 C56 C 0.1102(3) 0.2924(2) -0.29306(17) 0.0229(6) Uani 1 1 d . . . . .
 H56 H 0.193369 0.276110 -0.284542 0.028 Uiso 1 1 calc R U . . .
 C57 C -0.2788(3) 0.3658(2) -0.33020(17) 0.0251(7) Uani 1 1 d . . . . .
 C58 C -0.3606(4) 0.3558(4) -0.2610(2) 0.0547(13) Uani 1 1 d . . . . .
 H58A H -0.363221 0.295981 -0.235331 0.082 Uiso 1 1 calc R U . . .
 H58B H -0.445361 0.376010 -0.269456 0.082 Uiso 1 1 calc R U . . .
 H58C H -0.325310 0.388908 -0.234084 0.082 Uiso 1 1 calc R U . . .
 C59 C -0.3282(5) 0.3098(4) -0.3713(3) 0.0703(19) Uani 1 1 d . . . . .
 H59A H -0.274460 0.315766 -0.414799 0.105 Uiso 1 1 calc R U . . .
 H59B H -0.413518 0.327414 -0.380845 0.105 Uiso 1 1 calc R U . . .
 H59C H -0.328263 0.250588 -0.344259 0.105 Uiso 1 1 calc R U . . .
 C60 C -0.2916(5) 0.4609(4) -0.3716(4) 0.081(2) Uani 1 1 d . . . . .
 H60A H -0.256824 0.497469 -0.347381 0.122 Uiso 1 1 calc R U . . .
 H60B H -0.379996 0.475014 -0.375594 0.122 Uiso 1 1 calc R U . . .
 H60C H -0.246107 0.469487 -0.417794 0.122 Uiso 1 1 calc R U . . .
 C61 C 0.1978(3) 0.4340(2) -0.37208(18) 0.0266(7) Uani 1 1 d . . . . .
 C62 C 0.1552(4) 0.5215(3) -0.4140(3) 0.0517(11) Uani 1 1 d . . . . .
 H62A H 0.103639 0.514071 -0.448672 0.078 Uiso 1 1 calc R U . . .
 H62B H 0.228506 0.555337 -0.437041 0.078 Uiso 1 1 calc R U . . .
 H62C H 0.106271 0.550556 -0.382986 0.078 Uiso 1 1 calc R U . . .
 C63 C 0.2841(5) 0.3915(3) -0.4225(3) 0.0501(11) Uani 1 1 d . . . . .
 H63A H 0.311167 0.335496 -0.396949 0.075 Uiso 1 1 calc R U . . .
 H63B H 0.357428 0.426964 -0.442319 0.075 Uiso 1 1 calc R U . . .
 H63C H 0.237376 0.385731 -0.459610 0.075 Uiso 1 1 calc R U . . .
 C64 C 0.2759(5) 0.4463(4) -0.3159(3) 0.0569(12) Uani 1 1 d . . . . .
 H64A H 0.224143 0.473625 -0.284620 0.085 Uiso 1 1 calc R U . . .
 H64B H 0.348135 0.481858 -0.337824 0.085 Uiso 1 1 calc R U . . .
 H64C H 0.304763 0.391059 -0.289729 0.085 Uiso 1 1 calc R U . . .
 C65 C 0.0741(3) 0.14720(19) -0.14788(16) 0.0203(6) Uani 1 1 d . . . . .
 C66 C 0.0698(3) 0.2213(2) -0.11961(17) 0.0231(6) Uani 1 1 d . . . . .
 H66 H 0.038227 0.275846 -0.140080 0.028 Uiso 1 1 calc R U . . .
 C67 C 0.1201(3) 0.1969(2) -0.05797(17) 0.0226(6) Uani 1 1 d . . . . .
 H67 H 0.130475 0.231639 -0.028310 0.027 Uiso 1 1 calc R U . . .
 C68 C 0.1547(3) 0.10709(19) -0.04651(16) 0.0209(6) Uani 1 1 d . . . . .
 O2 O 0.5049(4) 0.2196(4) 0.2087(2) 0.108(2) Uani 1 1 d . . . . .

loop_
  _atom_site_aniso_label
  _atom_site_aniso_U_11
  _atom_site_aniso_U_22
  _atom_site_aniso_U_33
  _atom_site_aniso_U_23
  _atom_site_aniso_U_13
  _atom_site_aniso_U_12
 Pt 0.02280(7) 0.01105(7) 0.01768(7) -0.00276(4) -0.01062(4) 0.00064(4)
 O1 0.0481(18) 0.115(3) 0.069(2) -0.074(2) -0.0197(16) 0.0168(19)
 N1 0.0256(13) 0.0120(11) 0.0186(12) -0.0026(9) -0.0089(10) -0.0010(10)
 N2 0.0256(13) 0.0122(12) 0.0191(12) -0.0020(9) -0.0100(10) -0.0022(10)
 N3 0.0283(13) 0.0145(12) 0.0184(12) -0.0019(10) -0.0128(10) 0.0026(10)
 N4 0.0156(11) 0.0109(11) 0.0170(11) -0.0025(9) -0.0071(9) -0.0013(9)
 N5 0.0458(19) 0.057(2) 0.0338(17) -0.0235(16) -0.0120(15) -0.0094(17)
 C1 0.0311(16) 0.0172(15) 0.0206(15) -0.0067(12) -0.0103(12) -0.0016(12)
 C2 0.0295(16) 0.0142(14) 0.0198(14) -0.0025(11) -0.0112(12) -0.0019(12)
 C3 0.0196(15) 0.0286(17) 0.0348(18) -0.0123(14) -0.0098(13) 0.0011(13)
 C4 0.0274(16) 0.0321(18) 0.0299(17) -0.0164(14) -0.0057(13) 0.0075(14)
 C5 0.0370(18) 0.0266(17) 0.0217(15) -0.0084(13) -0.0103(13) -0.0075(14)
 C6 0.0236(16) 0.048(2) 0.0330(19) -0.0161(17) -0.0031(14) -0.0112(15)
 C7 0.0251(16) 0.039(2) 0.0289(17) -0.0142(15) -0.0008(13) -0.0040(14)
 C8 0.0306(16) 0.0172(15) 0.0207(15) -0.0053(12) -0.0101(12) 0.0002(12)
 C9 0.0421(19) 0.0210(16) 0.0218(16) -0.0054(13) -0.0160(14) 0.0019(14)
 C10 0.0357(17) 0.0176(15) 0.0183(15) -0.0014(12) -0.0127(13) 0.0014(13)
 C11 0.0204(14) 0.0167(14) 0.0170(14) -0.0012(11) -0.0083(11) 0.0007(11)
 C12 0.0147(13) 0.0138(13) 0.0175(13) -0.0004(11) -0.0053(10) -0.0007(10)
 C13 0.0191(13) 0.0122(13) 0.0162(13) -0.0025(11) -0.0063(11) 0.0008(10)
 C14 0.0156(13) 0.0160(14) 0.0176(13) -0.0016(11) -0.0040(10) -0.0030(11)
 C15 0.0147(13) 0.0169(14) 0.0149(13) -0.0051(11) -0.0051(10) 0.0026(10)
 C16 0.0193(14) 0.0114(12) 0.0151(13) -0.0012(10) -0.0046(10) 0.0034(10)
 C17 0.0165(13) 0.0137(13) 0.0170(13) -0.0035(11) -0.0026(10) 0.0006(10)
 C18 0.0136(12) 0.0146(13) 0.0193(14) -0.0038(11) -0.0050(10) 0.0022(10)
 C19 0.0147(13) 0.0205(15) 0.0191(14) -0.0032(12) -0.0062(11) 0.0025(11)
 C20 0.0186(15) 0.0291(17) 0.0379(19) -0.0111(14) -0.0126(13) 0.0015(13)
 C21 0.0197(14) 0.0260(16) 0.0272(16) 0.0002(13) -0.0107(12) 0.0049(12)
 C22 0.0199(15) 0.040(2) 0.0255(16) -0.0098(14) -0.0065(12) 0.0100(14)
 C23 0.0169(14) 0.0150(14) 0.0257(15) -0.0006(12) -0.0005(11) -0.0026(11)
 C24 0.047(2) 0.057(3) 0.036(2) 0.0034(19) 0.0017(18) -0.021(2)
 C25 0.034(2) 0.0271(19) 0.072(3) -0.0167(19) 0.0064(19) -0.0066(16)
 C26 0.0229(17) 0.0291(19) 0.068(3) 0.0018(18) -0.0014(17) -0.0037(15)
 C27 0.0144(13) 0.0134(13) 0.0199(14) -0.0030(11) -0.0041(10) -0.0011(10)
 C28 0.0204(14) 0.0122(13) 0.0214(14) -0.0036(11) -0.0056(11) 0.0022(11)
 C29 0.0190(13) 0.0140(14) 0.0212(14) -0.0063(11) -0.0056(11) 0.0013(11)
 C30 0.0156(13) 0.0143(13) 0.0188(14) -0.0052(11) -0.0057(10) -0.0016(10)
 C31 0.0230(14) 0.0159(14) 0.0199(14) -0.0044(11) -0.0106(11) 0.0008(11)
 C32 0.0244(15) 0.0149(13) 0.0178(14) -0.0034(11) -0.0083(11) 0.0002(11)
 C33 0.0201(15) 0.0319(17) 0.0260(16) -0.0093(13) -0.0100(12) -0.0011(13)
 C34 0.0167(14) 0.0395(19) 0.0273(16) -0.0121(14) -0.0042(12) 0.0001(13)
 C35 0.0197(14) 0.0330(17) 0.0211(15) -0.0118(13) -0.0040(12) 0.0020(12)
 C36 0.0165(13) 0.0200(14) 0.0179(14) -0.0049(11) -0.0062(11) 0.0018(11)
 C37 0.0184(13) 0.0194(14) 0.0181(14) -0.0056(11) -0.0063(11) 0.0034(11)
 C38 0.0192(16) 0.058(3) 0.039(2) -0.0220(19) -0.0054(14) 0.0019(16)
 C39 0.0208(17) 0.060(3) 0.061(3) -0.013(2) 0.0034(17) -0.0053(18)
 C40 0.0274(18) 0.049(2) 0.048(2) -0.0219(19) -0.0130(16) 0.0078(16)
 C41 0.0223(18) 0.100(4) 0.051(3) -0.039(3) -0.0038(17) 0.012(2)
 C42 0.0167(13) 0.0252(15) 0.0175(14) -0.0079(12) -0.0071(11) 0.0043(11)
 C43 0.0203(15) 0.0358(18) 0.0250(16) -0.0103(14) -0.0064(12) -0.0022(13)
 C44 0.0232(15) 0.0309(17) 0.0184(14) -0.0095(13) -0.0088(12) 0.0056(13)
 C45 0.0310(17) 0.0321(18) 0.0306(17) -0.0119(14) -0.0165(14) 0.0117(14)
 C46 0.0334(17) 0.0193(15) 0.0216(15) -0.0064(12) -0.0151(13) 0.0042(13)
 C47 0.065(3) 0.0223(17) 0.0254(17) -0.0082(14) -0.0249(17) 0.0104(17)
 C48 0.063(3) 0.0227(17) 0.0282(18) -0.0076(14) -0.0277(17) 0.0129(16)
 C49 0.0362(17) 0.0178(15) 0.0211(15) -0.0033(12) -0.0159(13) 0.0048(13)
 C50 0.0274(16) 0.0151(14) 0.0247(16) -0.0029(12) -0.0122(12) 0.0051(12)
 C51 0.0344(17) 0.0151(14) 0.0192(14) -0.0047(12) -0.0126(12) 0.0063(12)
 C52 0.0264(15) 0.0202(15) 0.0185(14) -0.0058(12) -0.0053(12) 0.0017(12)
 C53 0.0226(15) 0.0242(16) 0.0165(14) -0.0076(12) -0.0064(11) 0.0080(12)
 C54 0.0254(15) 0.0192(15) 0.0154(13) -0.0031(11) -0.0060(11) 0.0088(12)
 C55 0.0246(15) 0.0181(14) 0.0193(14) -0.0060(12) -0.0082(12) 0.0059(12)
 C56 0.0249(15) 0.0195(15) 0.0267(16) -0.0065(12) -0.0134(12) 0.0080(12)
 C57 0.0207(15) 0.0308(17) 0.0215(15) -0.0037(13) -0.0036(12) 0.0100(13)
 C58 0.032(2) 0.101(4) 0.033(2) -0.023(2) -0.0043(17) 0.021(2)
 C59 0.043(2) 0.122(5) 0.078(4) -0.074(4) -0.040(2) 0.042(3)
 C60 0.030(2) 0.057(3) 0.127(5) 0.027(3) -0.014(3) 0.017(2)
 C61 0.0248(16) 0.0221(16) 0.0311(17) -0.0025(13) -0.0074(13) 0.0038(13)
 C62 0.045(2) 0.031(2) 0.069(3) 0.003(2) -0.006(2) 0.0019(18)
 C63 0.049(2) 0.043(2) 0.054(3) -0.010(2) 0.008(2) 0.0001(19)
 C64 0.053(3) 0.060(3) 0.057(3) -0.006(2) -0.019(2) -0.018(2)
 C65 0.0234(15) 0.0155(14) 0.0230(15) -0.0050(12) -0.0069(12) 0.0012(11)
 C66 0.0320(16) 0.0129(14) 0.0253(16) -0.0055(12) -0.0074(13) 0.0040(12)
 C67 0.0329(17) 0.0148(14) 0.0228(15) -0.0076(12) -0.0074(13) 0.0005(12)
 C68 0.0287(16) 0.0141(14) 0.0211(15) -0.0040(11) -0.0084(12) -0.0016(12)
 O2 0.042(2) 0.231(6) 0.092(3) -0.114(4) 0.004(2) -0.043(3)

_geom_special_details
;
 All esds (except the esd in the dihedral angle between two l.s. planes)
 are estimated using the full covariance matrix.  The cell esds are taken
 into account individually in the estimation of esds in distances, angles
 and torsion angles; correlations between esds in cell parameters are only
 used when they are defined by crystal symmetry.  An approximate (isotropic)
 treatment of cell esds is used for estimating esds involving l.s. planes.
;
loop_
  _geom_bond_atom_site_label_1
  _geom_bond_atom_site_label_2
  _geom_bond_distance
  _geom_bond_site_symmetry_2
  _geom_bond_publ_flag
 Pt N1 2.005(2) . ?
 Pt N2 2.010(2) . ?
 Pt N3 2.013(2) . ?
 Pt N4 2.004(2) . ?
 O1 N5 1.206(5) . ?
 N1 C8 1.376(4) . ?
 N1 C11 1.379(4) . ?
 N2 C65 1.378(4) . ?
 N2 C68 1.383(4) . ?
 N3 C46 1.377(4) . ?
 N3 C49 1.383(4) . ?
 N4 C27 1.380(4) . ?
 N4 C30 1.377(4) . ?
 N5 C5 1.473(4) . ?
 N5 O2 1.215(5) . ?
 C1 C2 1.494(4) . ?
 C1 C8 1.397(4) . ?
 C1 C68 1.397(4) . ?
 C2 C3 1.387(5) . ?
 C2 C7 1.404(5) . ?
 C3 H3 0.9300 . ?
 C3 C4 1.382(5) . ?
 C4 H4 0.9300 . ?
 C4 C5 1.364(5) . ?
 C5 C6 1.394(5) . ?
 C6 H6 0.9300 . ?
 C6 C7 1.383(5) . ?
 C7 H7 0.9300 . ?
 C8 C9 1.429(4) . ?
 C9 H9 0.9300 . ?
 C9 C10 1.345(5) . ?
 C10 H10 0.9300 . ?
 C10 C11 1.438(4) . ?
 C11 C12 1.386(4) . ?
 C12 C13 1.501(4) . ?
 C12 C27 1.390(4) . ?
 C13 C14 1.385(4) . ?
 C13 C18 1.399(4) . ?
 C14 H14 0.9300 . ?
 C14 C15 1.396(4) . ?
 C15 C16 1.396(4) . ?
 C15 C19 1.535(4) . ?
 C16 H16 0.9300 . ?
 C16 C17 1.401(4) . ?
 C17 C18 1.387(4) . ?
 C17 C23 1.541(4) . ?
 C18 H18 0.9300 . ?
 C19 C20 1.535(4) . ?
 C19 C21 1.532(4) . ?
 C19 C22 1.534(4) . ?
 C20 H20A 0.9600 . ?
 C20 H20B 0.9600 . ?
 C20 H20C 0.9600 . ?
 C21 H21A 0.9600 . ?
 C21 H21B 0.9600 . ?
 C21 H21C 0.9600 . ?
 C22 H22A 0.9600 . ?
 C22 H22B 0.9600 . ?
 C22 H22C 0.9600 . ?
 C23 C24 1.530(5) . ?
 C23 C25 1.534(5) . ?
 C23 C26 1.514(5) . ?
 C24 H24A 0.9600 . ?
 C24 H24B 0.9600 . ?
 C24 H24C 0.9600 . ?
 C25 H25A 0.9600 . ?
 C25 H25B 0.9600 . ?
 C25 H25C 0.9600 . ?
 C26 H26A 0.9600 . ?
 C26 H26B 0.9600 . ?
 C26 H26C 0.9600 . ?
 C27 C28 1.436(4) . ?
 C28 H28 0.9300 . ?
 C28 C29 1.352(4) . ?
 C29 H29 0.9300 . ?
 C29 C30 1.443(4) . ?
 C30 C31 1.390(4) . ?
 C31 C32 1.502(4) . ?
 C31 C46 1.399(4) . ?
 C32 C33 1.385(4) . ?
 C32 C37 1.399(4) . ?
 C33 H33 0.9300 . ?
 C33 C34 1.391(5) . ?
 C34 C35 1.391(4) . ?
 C34 C38 1.541(5) . ?
 C35 H35 0.9300 . ?
 C35 C36 1.402(4) . ?
 C36 C37 1.399(4) . ?
 C36 C42 1.533(4) . ?
 C37 H37 0.9300 . ?
 C38 C39 1.540(6) . ?
 C38 C40 1.527(6) . ?
 C38 C41 1.521(6) . ?
 C39 H39A 0.9600 . ?
 C39 H39B 0.9600 . ?
 C39 H39C 0.9600 . ?
 C40 H40A 0.9600 . ?
 C40 H40B 0.9600 . ?
 C40 H40C 0.9600 . ?
 C41 H41A 0.9600 . ?
 C41 H41B 0.9600 . ?
 C41 H41C 0.9600 . ?
 C42 C43 1.539(4) . ?
 C42 C44 1.533(4) . ?
 C42 C45 1.534(4) . ?
 C43 H43A 0.9600 . ?
 C43 H43B 0.9600 . ?
 C43 H43C 0.9600 . ?
 C44 H44A 0.9600 . ?
 C44 H44B 0.9600 . ?
 C44 H44C 0.9600 . ?
 C45 H45A 0.9600 . ?
 C45 H45B 0.9600 . ?
 C45 H45C 0.9600 . ?
 C46 C47 1.440(5) . ?
 C47 H47 0.9300 . ?
 C47 C48 1.347(5) . ?
 C48 H48 0.9300 . ?
 C48 C49 1.438(5) . ?
 C49 C50 1.387(4) . ?
 C50 C51 1.503(4) . ?
 C50 C65 1.389(4) . ?
 C51 C52 1.386(5) . ?
 C51 C56 1.392(5) . ?
 C52 H52 0.9300 . ?
 C52 C53 1.397(4) . ?
 C53 C54 1.400(5) . ?
 C53 C57 1.535(4) . ?
 C54 H54 0.9300 . ?
 C54 C55 1.390(4) . ?
 C55 C56 1.393(4) . ?
 C55 C61 1.532(5) . ?
 C56 H56 0.9300 . ?
 C57 C58 1.506(5) . ?
 C57 C59 1.507(6) . ?
 C57 C60 1.541(6) . ?
 C58 H58A 0.9600 . ?
 C58 H58B 0.9600 . ?
 C58 H58C 0.9600 . ?
 C59 H59A 0.9600 . ?
 C59 H59B 0.9600 . ?
 C59 H59C 0.9600 . ?
 C60 H60A 0.9600 . ?
 C60 H60B 0.9600 . ?
 C60 H60C 0.9600 . ?
 C61 C62 1.514(5) . ?
 C61 C63 1.547(5) . ?
 C61 C64 1.521(6) . ?
 C62 H62A 0.9600 . ?
 C62 H62B 0.9600 . ?
 C62 H62C 0.9600 . ?
 C63 H63A 0.9600 . ?
 C63 H63B 0.9600 . ?
 C63 H63C 0.9600 . ?
 C64 H64A 0.9600 . ?
 C64 H64B 0.9600 . ?
 C64 H64C 0.9600 . ?
 C65 C66 1.441(4) . ?
 C66 H66 0.9300 . ?
 C66 C67 1.348(5) . ?
 C67 H67 0.9300 . ?
 C67 C68 1.439(4) . ?

loop_
  _geom_angle_atom_site_label_1
  _geom_angle_atom_site_label_2
  _geom_angle_atom_site_label_3
  _geom_angle
  _geom_angle_site_symmetry_1
  _geom_angle_site_symmetry_3
  _geom_angle_publ_flag
 N1 Pt N2 90.13(10) . . ?
 N1 Pt N3 178.60(10) . . ?
 N2 Pt N3 90.29(10) . . ?
 N4 Pt N1 89.91(10) . . ?
 N4 Pt N2 179.30(10) . . ?
 N4 Pt N3 89.69(10) . . ?
 C8 N1 Pt 126.9(2) . . ?
 C8 N1 C11 106.2(2) . . ?
 C11 N1 Pt 126.9(2) . . ?
 C65 N2 Pt 126.7(2) . . ?
 C65 N2 C68 106.1(2) . . ?
 C68 N2 Pt 127.1(2) . . ?
 C46 N3 Pt 126.8(2) . . ?
 C46 N3 C49 106.3(2) . . ?
 C49 N3 Pt 126.4(2) . . ?
 C27 N4 Pt 126.93(19) . . ?
 C30 N4 Pt 127.0(2) . . ?
 C30 N4 C27 106.0(2) . . ?
 O1 N5 C5 118.7(3) . . ?
 O1 N5 O2 123.4(3) . . ?
 O2 N5 C5 117.8(3) . . ?
 C8 C1 C2 116.7(3) . . ?
 C68 C1 C2 118.8(3) . . ?
 C68 C1 C8 124.6(3) . . ?
 C3 C2 C1 121.2(3) . . ?
 C3 C2 C7 119.2(3) . . ?
 C7 C2 C1 119.5(3) . . ?
 C2 C3 H3 119.6 . . ?
 C4 C3 C2 120.8(3) . . ?
 C4 C3 H3 119.6 . . ?
 C3 C4 H4 120.7 . . ?
 C5 C4 C3 118.7(3) . . ?
 C5 C4 H4 120.7 . . ?
 C4 C5 N5 118.4(3) . . ?
 C4 C5 C6 123.0(3) . . ?
 C6 C5 N5 118.5(3) . . ?
 C5 C6 H6 121.2 . . ?
 C7 C6 C5 117.7(3) . . ?
 C7 C6 H6 121.2 . . ?
 C2 C7 H7 119.7 . . ?
 C6 C7 C2 120.6(3) . . ?
 C6 C7 H7 119.7 . . ?
 N1 C8 C1 125.5(3) . . ?
 N1 C8 C9 109.7(3) . . ?
 C1 C8 C9 124.7(3) . . ?
 C8 C9 H9 126.2 . . ?
 C10 C9 C8 107.5(3) . . ?
 C10 C9 H9 126.2 . . ?
 C9 C10 H10 126.3 . . ?
 C9 C10 C11 107.3(3) . . ?
 C11 C10 H10 126.3 . . ?
 N1 C11 C10 109.3(3) . . ?
 N1 C11 C12 125.9(3) . . ?
 C12 C11 C10 124.8(3) . . ?
 C11 C12 C13 117.8(3) . . ?
 C11 C12 C27 124.1(3) . . ?
 C27 C12 C13 118.0(3) . . ?
 C14 C13 C12 120.6(3) . . ?
 C14 C13 C18 119.7(3) . . ?
 C18 C13 C12 119.6(2) . . ?
 C13 C14 H14 119.4 . . ?
 C13 C14 C15 121.2(3) . . ?
 C15 C14 H14 119.4 . . ?
 C14 C15 C16 117.9(3) . . ?
 C14 C15 C19 120.0(3) . . ?
 C16 C15 C19 122.1(3) . . ?
 C15 C16 H16 119.0 . . ?
 C15 C16 C17 122.1(3) . . ?
 C17 C16 H16 119.0 . . ?
 C16 C17 C23 119.8(3) . . ?
 C18 C17 C16 118.3(3) . . ?
 C18 C17 C23 121.9(3) . . ?
 C13 C18 H18 119.6 . . ?
 C17 C18 C13 120.7(3) . . ?
 C17 C18 H18 119.6 . . ?
 C15 C19 C20 110.3(2) . . ?
 C21 C19 C15 112.1(2) . . ?
 C21 C19 C20 108.9(3) . . ?
 C21 C19 C22 108.9(3) . . ?
 C22 C19 C15 108.0(2) . . ?
 C22 C19 C20 108.5(3) . . ?
 C19 C20 H20A 109.5 . . ?
 C19 C20 H20B 109.5 . . ?
 C19 C20 H20C 109.5 . . ?
 H20A C20 H20B 109.5 . . ?
 H20A C20 H20C 109.5 . . ?
 H20B C20 H20C 109.5 . . ?
 C19 C21 H21A 109.5 . . ?
 C19 C21 H21B 109.5 . . ?
 C19 C21 H21C 109.5 . . ?
 H21A C21 H21B 109.5 . . ?
 H21A C21 H21C 109.5 . . ?
 H21B C21 H21C 109.5 . . ?
 C19 C22 H22A 109.5 . . ?
 C19 C22 H22B 109.5 . . ?
 C19 C22 H22C 109.5 . . ?
 H22A C22 H22B 109.5 . . ?
 H22A C22 H22C 109.5 . . ?
 H22B C22 H22C 109.5 . . ?
 C24 C23 C17 110.2(3) . . ?
 C24 C23 C25 108.5(3) . . ?
 C25 C23 C17 109.3(3) . . ?
 C26 C23 C17 112.5(3) . . ?
 C26 C23 C24 107.8(3) . . ?
 C26 C23 C25 108.4(3) . . ?
 C23 C24 H24A 109.5 . . ?
 C23 C24 H24B 109.5 . . ?
 C23 C24 H24C 109.5 . . ?
 H24A C24 H24B 109.5 . . ?
 H24A C24 H24C 109.5 . . ?
 H24B C24 H24C 109.5 . . ?
 C23 C25 H25A 109.5 . . ?
 C23 C25 H25B 109.5 . . ?
 C23 C25 H25C 109.5 . . ?
 H25A C25 H25B 109.5 . . ?
 H25A C25 H25C 109.5 . . ?
 H25B C25 H25C 109.5 . . ?
 C23 C26 H26A 109.5 . . ?
 C23 C26 H26B 109.5 . . ?
 C23 C26 H26C 109.5 . . ?
 H26A C26 H26B 109.5 . . ?
 H26A C26 H26C 109.5 . . ?
 H26B C26 H26C 109.5 . . ?
 N4 C27 C12 125.7(3) . . ?
 N4 C27 C28 110.1(2) . . ?
 C12 C27 C28 124.1(3) . . ?
 C27 C28 H28 126.5 . . ?
 C29 C28 C27 107.0(3) . . ?
 C29 C28 H28 126.5 . . ?
 C28 C29 H29 126.3 . . ?
 C28 C29 C30 107.3(3) . . ?
 C30 C29 H29 126.3 . . ?
 N4 C30 C29 109.6(3) . . ?
 N4 C30 C31 126.3(3) . . ?
 C31 C30 C29 124.1(3) . . ?
 C30 C31 C32 117.4(3) . . ?
 C30 C31 C46 123.4(3) . . ?
 C46 C31 C32 119.0(3) . . ?
 C33 C32 C31 117.1(3) . . ?
 C33 C32 C37 119.7(3) . . ?
 C37 C32 C31 123.3(3) . . ?
 C32 C33 H33 119.3 . . ?
 C32 C33 C34 121.3(3) . . ?
 C34 C33 H33 119.3 . . ?
 C33 C34 C38 118.4(3) . . ?
 C35 C34 C33 118.2(3) . . ?
 C35 C34 C38 123.4(3) . . ?
 C34 C35 H35 118.9 . . ?
 C34 C35 C36 122.2(3) . . ?
 C36 C35 H35 118.9 . . ?
 C35 C36 C42 122.2(3) . . ?
 C37 C36 C35 118.0(3) . . ?
 C37 C36 C42 119.8(3) . . ?
 C32 C37 C36 120.5(3) . . ?
 C32 C37 H37 119.7 . . ?
 C36 C37 H37 119.7 . . ?
 C39 C38 C34 108.7(3) . . ?
 C40 C38 C34 109.0(3) . . ?
 C40 C38 C39 109.2(3) . . ?
 C41 C38 C34 112.3(3) . . ?
 C41 C38 C39 109.5(4) . . ?
 C41 C38 C40 108.1(4) . . ?
 C38 C39 H39A 109.5 . . ?
 C38 C39 H39B 109.5 . . ?
 C38 C39 H39C 109.5 . . ?
 H39A C39 H39B 109.5 . . ?
 H39A C39 H39C 109.5 . . ?
 H39B C39 H39C 109.5 . . ?
 C38 C40 H40A 109.5 . . ?
 C38 C40 H40B 109.5 . . ?
 C38 C40 H40C 109.5 . . ?
 H40A C40 H40B 109.5 . . ?
 H40A C40 H40C 109.5 . . ?
 H40B C40 H40C 109.5 . . ?
 C38 C41 H41A 109.5 . . ?
 C38 C41 H41B 109.5 . . ?
 C38 C41 H41C 109.5 . . ?
 H41A C41 H41B 109.5 . . ?
 H41A C41 H41C 109.5 . . ?
 H41B C41 H41C 109.5 . . ?
 C36 C42 C43 109.8(2) . . ?
 C36 C42 C45 108.9(3) . . ?
 C44 C42 C36 112.7(2) . . ?
 C44 C42 C43 107.7(3) . . ?
 C44 C42 C45 108.1(3) . . ?
 C45 C42 C43 109.6(3) . . ?
 C42 C43 H43A 109.5 . . ?
 C42 C43 H43B 109.5 . . ?
 C42 C43 H43C 109.5 . . ?
 H43A C43 H43B 109.5 . . ?
 H43A C43 H43C 109.5 . . ?
 H43B C43 H43C 109.5 . . ?
 C42 C44 H44A 109.5 . . ?
 C42 C44 H44B 109.5 . . ?
 C42 C44 H44C 109.5 . . ?
 H44A C44 H44B 109.5 . . ?
 H44A C44 H44C 109.5 . . ?
 H44B C44 H44C 109.5 . . ?
 C42 C45 H45A 109.5 . . ?
 C42 C45 H45B 109.5 . . ?
 C42 C45 H45C 109.5 . . ?
 H45A C45 H45B 109.5 . . ?
 H45A C45 H45C 109.5 . . ?
 H45B C45 H45C 109.5 . . ?
 N3 C46 C31 125.9(3) . . ?
 N3 C46 C47 109.5(3) . . ?
 C31 C46 C47 124.6(3) . . ?
 C46 C47 H47 126.3 . . ?
 C48 C47 C46 107.3(3) . . ?
 C48 C47 H47 126.3 . . ?
 C47 C48 H48 126.2 . . ?
 C47 C48 C49 107.5(3) . . ?
 C49 C48 H48 126.2 . . ?
 N3 C49 C48 109.3(3) . . ?
 N3 C49 C50 126.1(3) . . ?
 C50 C49 C48 124.4(3) . . ?
 C49 C50 C51 117.5(3) . . ?
 C49 C50 C65 124.4(3) . . ?
 C65 C50 C51 117.6(3) . . ?
 C52 C51 C50 121.9(3) . . ?
 C52 C51 C56 120.0(3) . . ?
 C56 C51 C50 118.1(3) . . ?
 C51 C52 H52 119.7 . . ?
 C51 C52 C53 120.6(3) . . ?
 C53 C52 H52 119.7 . . ?
 C52 C53 C54 118.1(3) . . ?
 C52 C53 C57 120.2(3) . . ?
 C54 C53 C57 121.7(3) . . ?
 C53 C54 H54 118.8 . . ?
 C55 C54 C53 122.4(3) . . ?
 C55 C54 H54 118.8 . . ?
 C54 C55 C56 117.9(3) . . ?
 C54 C55 C61 122.2(3) . . ?
 C56 C55 C61 119.9(3) . . ?
 C51 C56 C55 121.0(3) . . ?
 C51 C56 H56 119.5 . . ?
 C55 C56 H56 119.5 . . ?
 C53 C57 C60 112.6(3) . . ?
 C58 C57 C53 110.0(3) . . ?
 C58 C57 C59 110.2(4) . . ?
 C58 C57 C60 106.4(4) . . ?
 C59 C57 C53 109.3(3) . . ?
 C59 C57 C60 108.3(4) . . ?
 C57 C58 H58A 109.5 . . ?
 C57 C58 H58B 109.5 . . ?
 C57 C58 H58C 109.5 . . ?
 H58A C58 H58B 109.5 . . ?
 H58A C58 H58C 109.5 . . ?
 H58B C58 H58C 109.5 . . ?
 C57 C59 H59A 109.5 . . ?
 C57 C59 H59B 109.5 . . ?
 C57 C59 H59C 109.5 . . ?
 H59A C59 H59B 109.5 . . ?
 H59A C59 H59C 109.5 . . ?
 H59B C59 H59C 109.5 . . ?
 C57 C60 H60A 109.5 . . ?
 C57 C60 H60B 109.5 . . ?
 C57 C60 H60C 109.5 . . ?
 H60A C60 H60B 109.5 . . ?
 H60A C60 H60C 109.5 . . ?
 H60B C60 H60C 109.5 . . ?
 C55 C61 C63 108.4(3) . . ?
 C62 C61 C55 113.1(3) . . ?
 C62 C61 C63 108.3(3) . . ?
 C62 C61 C64 109.1(4) . . ?
 C64 C61 C55 109.4(3) . . ?
 C64 C61 C63 108.4(4) . . ?
 C61 C62 H62A 109.5 . . ?
 C61 C62 H62B 109.5 . . ?
 C61 C62 H62C 109.5 . . ?
 H62A C62 H62B 109.5 . . ?
 H62A C62 H62C 109.5 . . ?
 H62B C62 H62C 109.5 . . ?
 C61 C63 H63A 109.5 . . ?
 C61 C63 H63B 109.5 . . ?
 C61 C63 H63C 109.5 . . ?
 H63A C63 H63B 109.5 . . ?
 H63A C63 H63C 109.5 . . ?
 H63B C63 H63C 109.5 . . ?
 C61 C64 H64A 109.5 . . ?
 C61 C64 H64B 109.5 . . ?
 C61 C64 H64C 109.5 . . ?
 H64A C64 H64B 109.5 . . ?
 H64A C64 H64C 109.5 . . ?
 H64B C64 H64C 109.5 . . ?
 N2 C65 C50 125.9(3) . . ?
 N2 C65 C66 109.6(3) . . ?
 C50 C65 C66 124.2(3) . . ?
 C65 C66 H66 126.4 . . ?
 C67 C66 C65 107.2(3) . . ?
 C67 C66 H66 126.4 . . ?
 C66 C67 H67 126.3 . . ?
 C66 C67 C68 107.4(3) . . ?
 C68 C67 H67 126.3 . . ?
 N2 C68 C1 124.9(3) . . ?
 N2 C68 C67 109.5(3) . . ?
 C1 C68 C67 125.5(3) . . ?

loop_
  _geom_torsion_atom_site_label_1
  _geom_torsion_atom_site_label_2
  _geom_torsion_atom_site_label_3
  _geom_torsion_atom_site_label_4
  _geom_torsion
  _geom_torsion_site_symmetry_1
  _geom_torsion_site_symmetry_2
  _geom_torsion_site_symmetry_3
  _geom_torsion_site_symmetry_4
  _geom_torsion_publ_flag
 Pt N1 C8 C1 5.3(5) . . . . ?
 Pt N1 C8 C9 -178.9(2) . . . . ?
 Pt N1 C11 C10 179.9(2) . . . . ?
 Pt N1 C11 C12 2.2(4) . . . . ?
 Pt N2 C65 C50 -4.8(5) . . . . ?
 Pt N2 C65 C66 -179.6(2) . . . . ?
 Pt N2 C68 C1 1.4(5) . . . . ?
 Pt N2 C68 C67 179.1(2) . . . . ?
 Pt N3 C46 C31 6.8(5) . . . . ?
 Pt N3 C46 C47 -172.2(3) . . . . ?
 Pt N3 C49 C48 172.8(3) . . . . ?
 Pt N3 C49 C50 -2.5(5) . . . . ?
 Pt N4 C27 C12 -4.4(4) . . . . ?
 Pt N4 C27 C28 179.90(18) . . . . ?
 Pt N4 C30 C29 179.46(18) . . . . ?
 Pt N4 C30 C31 -1.1(4) . . . . ?
 O1 N5 C5 C4 3.0(6) . . . . ?
 O1 N5 C5 C6 -174.8(4) . . . . ?
 N1 C8 C9 C10 -0.8(4) . . . . ?
 N1 C11 C12 C13 -179.0(3) . . . . ?
 N1 C11 C12 C27 3.7(5) . . . . ?
 N2 C65 C66 C67 2.1(4) . . . . ?
 N3 C46 C47 C48 -0.8(5) . . . . ?
 N3 C49 C50 C51 174.3(3) . . . . ?
 N3 C49 C50 C65 1.7(6) . . . . ?
 N4 C27 C28 C29 1.3(3) . . . . ?
 N4 C30 C31 C32 168.9(3) . . . . ?
 N4 C30 C31 C46 -5.7(5) . . . . ?
 N5 C5 C6 C7 177.9(4) . . . . ?
 C1 C2 C3 C4 176.2(3) . . . . ?
 C1 C2 C7 C6 -176.5(3) . . . . ?
 C1 C8 C9 C10 175.0(3) . . . . ?
 C2 C1 C8 N1 -174.8(3) . . . . ?
 C2 C1 C8 C9 10.0(5) . . . . ?
 C2 C1 C68 N2 171.4(3) . . . . ?
 C2 C1 C68 C67 -6.0(5) . . . . ?
 C2 C3 C4 C5 0.8(5) . . . . ?
 C3 C2 C7 C6 0.8(5) . . . . ?
 C3 C4 C5 N5 -178.1(3) . . . . ?
 C3 C4 C5 C6 -0.5(6) . . . . ?
 C4 C5 C6 C7 0.3(6) . . . . ?
 C5 C6 C7 C2 -0.4(6) . . . . ?
 C7 C2 C3 C4 -1.0(5) . . . . ?
 C8 N1 C11 C10 1.3(3) . . . . ?
 C8 N1 C11 C12 -176.4(3) . . . . ?
 C8 C1 C2 C3 -106.6(4) . . . . ?
 C8 C1 C2 C7 70.7(4) . . . . ?
 C8 C1 C68 N2 -8.2(5) . . . . ?
 C8 C1 C68 C67 174.4(3) . . . . ?
 C8 C9 C10 C11 1.6(4) . . . . ?
 C9 C10 C11 N1 -1.9(4) . . . . ?
 C9 C10 C11 C12 175.9(3) . . . . ?
 C10 C11 C12 C13 3.6(4) . . . . ?
 C10 C11 C12 C27 -173.8(3) . . . . ?
 C11 N1 C8 C1 -176.2(3) . . . . ?
 C11 N1 C8 C9 -0.4(4) . . . . ?
 C11 C12 C13 C14 -71.6(4) . . . . ?
 C11 C12 C13 C18 107.9(3) . . . . ?
 C11 C12 C27 N4 -2.5(5) . . . . ?
 C11 C12 C27 C28 172.6(3) . . . . ?
 C12 C13 C14 C15 178.8(3) . . . . ?
 C12 C13 C18 C17 -179.2(3) . . . . ?
 C12 C27 C28 C29 -174.5(3) . . . . ?
 C13 C12 C27 N4 -179.9(3) . . . . ?
 C13 C12 C27 C28 -4.7(4) . . . . ?
 C13 C14 C15 C16 0.7(4) . . . . ?
 C13 C14 C15 C19 178.9(3) . . . . ?
 C14 C13 C18 C17 0.2(4) . . . . ?
 C14 C15 C16 C17 -0.3(4) . . . . ?
 C14 C15 C19 C20 45.3(4) . . . . ?
 C14 C15 C19 C21 166.9(3) . . . . ?
 C14 C15 C19 C22 -73.1(3) . . . . ?
 C15 C16 C17 C18 -0.1(4) . . . . ?
 C15 C16 C17 C23 179.6(3) . . . . ?
 C16 C15 C19 C20 -136.7(3) . . . . ?
 C16 C15 C19 C21 -15.1(4) . . . . ?
 C16 C15 C19 C22 104.9(3) . . . . ?
 C16 C17 C18 C13 0.2(4) . . . . ?
 C16 C17 C23 C24 54.2(4) . . . . ?
 C16 C17 C23 C25 -64.9(4) . . . . ?
 C16 C17 C23 C26 174.6(3) . . . . ?
 C18 C13 C14 C15 -0.7(4) . . . . ?
 C18 C17 C23 C24 -126.1(3) . . . . ?
 C18 C17 C23 C25 114.8(3) . . . . ?
 C18 C17 C23 C26 -5.8(4) . . . . ?
 C19 C15 C16 C17 -178.4(3) . . . . ?
 C23 C17 C18 C13 -179.5(3) . . . . ?
 C27 N4 C30 C29 0.4(3) . . . . ?
 C27 N4 C30 C31 179.9(3) . . . . ?
 C27 C12 C13 C14 106.0(3) . . . . ?
 C27 C12 C13 C18 -74.6(4) . . . . ?
 C27 C28 C29 C30 -1.0(3) . . . . ?
 C28 C29 C30 N4 0.4(3) . . . . ?
 C28 C29 C30 C31 -179.1(3) . . . . ?
 C29 C30 C31 C32 -11.7(4) . . . . ?
 C29 C30 C31 C46 173.8(3) . . . . ?
 C30 N4 C27 C12 174.7(3) . . . . ?
 C30 N4 C27 C28 -1.0(3) . . . . ?
 C30 C31 C32 C33 -63.0(4) . . . . ?
 C30 C31 C32 C37 118.3(3) . . . . ?
 C30 C31 C46 N3 2.6(5) . . . . ?
 C30 C31 C46 C47 -178.6(3) . . . . ?
 C31 C32 C33 C34 -178.1(3) . . . . ?
 C31 C32 C37 C36 177.0(3) . . . . ?
 C31 C46 C47 C48 -179.7(4) . . . . ?
 C32 C31 C46 N3 -171.9(3) . . . . ?
 C32 C31 C46 C47 6.9(5) . . . . ?
 C32 C33 C34 C35 0.6(5) . . . . ?
 C32 C33 C34 C38 -179.3(3) . . . . ?
 C33 C32 C37 C36 -1.7(5) . . . . ?
 C33 C34 C35 C36 -0.7(5) . . . . ?
 C33 C34 C38 C39 -55.6(5) . . . . ?
 C33 C34 C38 C40 63.4(4) . . . . ?
 C33 C34 C38 C41 -176.8(4) . . . . ?
 C34 C35 C36 C37 -0.4(5) . . . . ?
 C34 C35 C36 C42 178.3(3) . . . . ?
 C35 C34 C38 C39 124.6(4) . . . . ?
 C35 C34 C38 C40 -116.4(4) . . . . ?
 C35 C34 C38 C41 3.3(6) . . . . ?
 C35 C36 C37 C32 1.5(5) . . . . ?
 C35 C36 C42 C43 120.8(3) . . . . ?
 C35 C36 C42 C44 0.7(4) . . . . ?
 C35 C36 C42 C45 -119.2(3) . . . . ?
 C37 C32 C33 C34 0.6(5) . . . . ?
 C37 C36 C42 C43 -60.5(4) . . . . ?
 C37 C36 C42 C44 179.4(3) . . . . ?
 C37 C36 C42 C45 59.5(4) . . . . ?
 C38 C34 C35 C36 179.2(3) . . . . ?
 C42 C36 C37 C32 -177.2(3) . . . . ?
 C46 N3 C49 C48 0.4(4) . . . . ?
 C46 N3 C49 C50 -174.9(3) . . . . ?
 C46 C31 C32 C33 111.8(3) . . . . ?
 C46 C31 C32 C37 -66.9(4) . . . . ?
 C46 C47 C48 C49 1.0(5) . . . . ?
 C47 C48 C49 N3 -0.9(5) . . . . ?
 C47 C48 C49 C50 174.5(4) . . . . ?
 C48 C49 C50 C51 -0.3(5) . . . . ?
 C48 C49 C50 C65 -172.9(4) . . . . ?
 C49 N3 C46 C31 179.2(3) . . . . ?
 C49 N3 C46 C47 0.2(4) . . . . ?
 C49 C50 C51 C52 82.1(4) . . . . ?
 C49 C50 C51 C56 -97.5(4) . . . . ?
 C49 C50 C65 N2 2.2(5) . . . . ?
 C49 C50 C65 C66 176.2(3) . . . . ?
 C50 C51 C52 C53 179.8(3) . . . . ?
 C50 C51 C56 C55 179.8(3) . . . . ?
 C50 C65 C66 C67 -172.8(3) . . . . ?
 C51 C50 C65 N2 -170.4(3) . . . . ?
 C51 C50 C65 C66 3.7(5) . . . . ?
 C51 C52 C53 C54 0.7(4) . . . . ?
 C51 C52 C53 C57 -179.2(3) . . . . ?
 C52 C51 C56 C55 0.1(5) . . . . ?
 C52 C53 C54 C55 -0.3(4) . . . . ?
 C52 C53 C57 C58 54.0(4) . . . . ?
 C52 C53 C57 C59 -67.1(4) . . . . ?
 C52 C53 C57 C60 172.5(4) . . . . ?
 C53 C54 C55 C56 -0.2(4) . . . . ?
 C53 C54 C55 C61 179.5(3) . . . . ?
 C54 C53 C57 C58 -125.9(4) . . . . ?
 C54 C53 C57 C59 113.0(4) . . . . ?
 C54 C53 C57 C60 -7.4(5) . . . . ?
 C54 C55 C56 C51 0.2(4) . . . . ?
 C54 C55 C61 C62 4.7(5) . . . . ?
 C54 C55 C61 C63 -115.4(4) . . . . ?
 C54 C55 C61 C64 126.6(4) . . . . ?
 C56 C51 C52 C53 -0.6(5) . . . . ?
 C56 C55 C61 C62 -175.7(3) . . . . ?
 C56 C55 C61 C63 64.2(4) . . . . ?
 C56 C55 C61 C64 -53.8(4) . . . . ?
 C57 C53 C54 C55 179.6(3) . . . . ?
 C61 C55 C56 C51 -179.4(3) . . . . ?
 C65 N2 C68 C1 -175.7(3) . . . . ?
 C65 N2 C68 C67 2.1(3) . . . . ?
 C65 C50 C51 C52 -104.9(4) . . . . ?
 C65 C50 C51 C56 75.5(4) . . . . ?
 C65 C66 C67 C68 -0.8(4) . . . . ?
 C66 C67 C68 N2 -0.8(4) . . . . ?
 C66 C67 C68 C1 176.9(3) . . . . ?
 C68 N2 C65 C50 172.2(3) . . . . ?
 C68 N2 C65 C66 -2.6(3) . . . . ?
 C68 C1 C2 C3 73.9(4) . . . . ?
 C68 C1 C2 C7 -108.9(4) . . . . ?
 C68 C1 C8 N1 4.7(5) . . . . ?
 C68 C1 C8 C9 -170.5(3) . . . . ?
 O2 N5 C5 C4 179.3(5) . . . . ?
 O2 N5 C5 C6 1.6(7) . . . . ?

_smtbx_masks_special_details       ?
loop_
  _smtbx_masks_void_nr
  _smtbx_masks_void_average_x
  _smtbx_masks_void_average_y
  _smtbx_masks_void_average_z
  _smtbx_masks_void_volume
  _smtbx_masks_void_count_electrons
  _smtbx_masks_void_content
 1 0.500 0.000 0.500 581.3 127.7 ?
 2 0.172 0.622 0.701 8.1 0.0 ?
 3 0.828 0.378 0.299 8.1 0.0 ?

_smtbx_masks_void_probe_radius     1.2
_smtbx_masks_void_truncation_radius  1.2
_shelx_res_file
;
TITL jon1e_0m P 1 R = 0.06 New:P-1
    jon1e_0m_pl.res
    created by SHELXL-2018/3 at 18:20:30 on 19-Apr-2024
CELL 0.71073 10.5717 16.0616 19.8423 74.638 83.107 87.763
ZERR 2 0.0003 0.0004 0.0005 0.001 0.001 0.001
LATT 1
SFAC C H N O Pt
UNIT 136 150 10 4 2

L.S. 20
PLAN  20
SIZE 0.294 0.074 0.059
TEMP 23
CONF
BOND $H
ABIN
fmap 2
acta
SHEL 0.8 80
OMIT 0 1 0
OMIT 0 -1 1
OMIT 1 0 0
OMIT 0 -1 2
OMIT 0 -2 2
OMIT -4 18 9
OMIT -2 2 1
OMIT 1 0 3
OMIT 1 30 0
OMIT 0 3 0
OMIT -1 -1 1
OMIT 0 0 2
OMIT 0 31 7
OMIT -2 4 3
OMIT 2 1 5
OMIT -3 2 0
OMIT -1 27 1
REM <olex2.extras>
REM <HklSrc "%.\\Jon1e_0m_pl.hkl">
REM </olex2.extras>

WGHT    0.040600    6.107900
FVAR       0.06360
PT    5    0.151493   -0.042436   -0.114260    11.00000    0.02280    0.01105 =
         0.01768   -0.00276   -0.01062    0.00064
O1    4    0.313726    0.228848    0.254453    11.00000    0.04811    0.11530 =
         0.06906   -0.07351   -0.01973    0.01677
N1    3    0.213770   -0.081749   -0.019262    11.00000    0.02557    0.01202 =
         0.01864   -0.00260   -0.00886   -0.00099
N2    3    0.123158    0.077192   -0.101557    11.00000    0.02560    0.01223 =
         0.01908   -0.00199   -0.00997   -0.00224
N3    3    0.093360   -0.003114   -0.210744    11.00000    0.02835    0.01451 =
         0.01842   -0.00194   -0.01278    0.00261
N4    3    0.177538   -0.162074   -0.126449    11.00000    0.01556    0.01088 =
         0.01699   -0.00250   -0.00714   -0.00130
N5    3    0.390708    0.212166    0.209845    11.00000    0.04576    0.05730 =
         0.03377   -0.02347   -0.01199   -0.00937
C1    1    0.215348    0.058128    0.009981    11.00000    0.03106    0.01715 =
         0.02057   -0.00666   -0.01034   -0.00160
C2    1    0.260057    0.102465    0.060085    11.00000    0.02953    0.01424 =
         0.01982   -0.00249   -0.01121   -0.00191
C3    1    0.174708    0.129821    0.108749    11.00000    0.01965    0.02864 =
         0.03480   -0.01229   -0.00984    0.00114
AFIX  43
H3    2    0.087679    0.123565    0.108548    11.00000   -1.20000
AFIX   0
C4    1    0.217510    0.166272    0.157536    11.00000    0.02737    0.03211 =
         0.02986   -0.01643   -0.00574    0.00751
AFIX  43
H4    2    0.160223    0.183915    0.190510    11.00000   -1.20000
AFIX   0
C5    1    0.345427    0.175841    0.156339    11.00000    0.03703    0.02655 =
         0.02171   -0.00841   -0.01031   -0.00752
C6    1    0.435358    0.149986    0.108413    11.00000    0.02363    0.04791 =
         0.03301   -0.01605   -0.00309   -0.01121
AFIX  43
H6    2    0.522087    0.157101    0.108933    11.00000   -1.20000
AFIX   0
C7    1    0.391178    0.113386    0.060056    11.00000    0.02512    0.03928 =
         0.02886   -0.01422   -0.00083   -0.00401
AFIX  43
H7    2    0.448874    0.095839    0.027203    11.00000   -1.20000
AFIX   0
C8    1    0.238665   -0.030656    0.023309    11.00000    0.03056    0.01718 =
         0.02073   -0.00532   -0.01008    0.00016
C9    1    0.283608   -0.083115    0.086113    11.00000    0.04205    0.02099 =
         0.02180   -0.00537   -0.01604    0.00190
AFIX  43
H9    2    0.307820   -0.063794    0.122876    11.00000   -1.20000
AFIX   0
C10   1    0.284488   -0.165522    0.082332    11.00000    0.03567    0.01763 =
         0.01834   -0.00135   -0.01272    0.00143
AFIX  43
H10   2    0.307529   -0.213782    0.116431    11.00000   -1.20000
AFIX   0
C11   1    0.243210   -0.165176    0.015810    11.00000    0.02040    0.01668 =
         0.01702   -0.00115   -0.00833    0.00066
C12   1    0.238767   -0.237423   -0.009569    11.00000    0.01474    0.01385 =
         0.01751   -0.00044   -0.00532   -0.00075
C13   1    0.272376   -0.323221    0.037369    11.00000    0.01915    0.01223 =
         0.01623   -0.00247   -0.00633    0.00083
C14   1    0.397201   -0.342919    0.050594    11.00000    0.01556    0.01600 =
         0.01758   -0.00158   -0.00400   -0.00299
AFIX  43
H14   2    0.460756   -0.302865    0.029377    11.00000   -1.20000
AFIX   0
C15   1    0.429412   -0.421793    0.095187    11.00000    0.01471    0.01692 =
         0.01492   -0.00507   -0.00509    0.00264
C16   1    0.331877   -0.480823    0.125507    11.00000    0.01931    0.01137 =
         0.01508   -0.00121   -0.00455    0.00335
AFIX  43
H16   2    0.351832   -0.533799    0.155140    11.00000   -1.20000
AFIX   0
C17   1    0.204854   -0.462786    0.112707    11.00000    0.01649    0.01369 =
         0.01702   -0.00346   -0.00257    0.00063
C18   1    0.176438   -0.383485    0.068501    11.00000    0.01364    0.01458 =
         0.01928   -0.00381   -0.00496    0.00219
AFIX  43
H18   2    0.092673   -0.370228    0.059457    11.00000   -1.20000
AFIX   0
C19   1    0.569029   -0.442385    0.107695    11.00000    0.01470    0.02046 =
         0.01914   -0.00317   -0.00622    0.00248
C20   1    0.631564   -0.364544    0.121215    11.00000    0.01859    0.02907 =
         0.03792   -0.01114   -0.01258    0.00147
AFIX 137
H20A  2    0.632207   -0.316572    0.080253    11.00000   -1.50000
H20B  2    0.717454   -0.379230    0.131255    11.00000   -1.50000
H20C  2    0.584134   -0.349154    0.160592    11.00000   -1.50000
AFIX   0
C21   1    0.581966   -0.521174    0.170044    11.00000    0.01966    0.02602 =
         0.02723    0.00024   -0.01066    0.00488
AFIX 137
H21A  2    0.532073   -0.512091    0.211248    11.00000   -1.50000
H21B  2    0.669784   -0.529221    0.178325    11.00000   -1.50000
H21C  2    0.552147   -0.571568    0.159619    11.00000   -1.50000
AFIX   0
C22   1    0.639564   -0.460949    0.040957    11.00000    0.01988    0.03971 =
         0.02555   -0.00975   -0.00649    0.01004
AFIX 137
H22A  2    0.603179   -0.510643    0.032618    11.00000   -1.50000
H22B  2    0.728002   -0.471859    0.046918    11.00000   -1.50000
H22C  2    0.631650   -0.411964    0.001569    11.00000   -1.50000
AFIX   0
C23   1    0.101333   -0.530688    0.147242    11.00000    0.01692    0.01495 =
         0.02568   -0.00063   -0.00047   -0.00260
C24   1    0.104219   -0.558610    0.226986    11.00000    0.04724    0.05744 =
         0.03579    0.00345    0.00170   -0.02056
AFIX 137
H24A  2    0.185906   -0.583625    0.237395    11.00000   -1.50000
H24B  2    0.038884   -0.600482    0.247967    11.00000   -1.50000
H24C  2    0.089679   -0.509244    0.245638    11.00000   -1.50000
AFIX   0
C25   1    0.126891   -0.610319    0.118571    11.00000    0.03399    0.02706 =
         0.07190   -0.01673    0.00642   -0.00659
AFIX 137
H25A  2    0.119984   -0.594558    0.068977    11.00000   -1.50000
H25B  2    0.065572   -0.654101    0.142089    11.00000   -1.50000
H25C  2    0.211110   -0.632122    0.126708    11.00000   -1.50000
AFIX   0
C26   1   -0.031368   -0.497121    0.133187    11.00000    0.02294    0.02909 =
         0.06807    0.00183   -0.00143   -0.00372
AFIX 137
H26A  2   -0.048433   -0.446730    0.150262    11.00000   -1.50000
H26B  2   -0.092599   -0.540889    0.156881    11.00000   -1.50000
H26C  2   -0.037226   -0.482456    0.083505    11.00000   -1.50000
AFIX   0
C27   1    0.210029   -0.234967   -0.076615    11.00000    0.01438    0.01340 =
         0.01989   -0.00300   -0.00408   -0.00109
C28   1    0.219467   -0.308183   -0.105666    11.00000    0.02044    0.01225 =
         0.02142   -0.00362   -0.00565    0.00217
AFIX  43
H28   2    0.238469   -0.364726   -0.082321    11.00000   -1.20000
AFIX   0
C29   1    0.195494   -0.279342   -0.173386    11.00000    0.01900    0.01396 =
         0.02120   -0.00629   -0.00561    0.00126
AFIX  43
H29   2    0.196162   -0.312258   -0.205570    11.00000   -1.20000
AFIX   0
C30   1    0.168666   -0.188006   -0.186502    11.00000    0.01564    0.01434 =
         0.01876   -0.00517   -0.00573   -0.00159
C31   1    0.137771   -0.135920   -0.250445    11.00000    0.02302    0.01594 =
         0.01989   -0.00441   -0.01059    0.00078
C32   1    0.157026   -0.173248   -0.312803    11.00000    0.02438    0.01489 =
         0.01780   -0.00344   -0.00831    0.00016
C33   1    0.280579   -0.194781   -0.334355    11.00000    0.02007    0.03189 =
         0.02600   -0.00930   -0.00995   -0.00114
AFIX  43
H33   2    0.346177   -0.187256   -0.309255    11.00000   -1.20000
AFIX   0
C34   1    0.308536   -0.227433   -0.392777    11.00000    0.01669    0.03950 =
         0.02726   -0.01209   -0.00422    0.00013
C35   1    0.208955   -0.237377   -0.429797    11.00000    0.01973    0.03304 =
         0.02110   -0.01184   -0.00398    0.00204
AFIX  43
H35   2    0.226771   -0.258590   -0.469237    11.00000   -1.20000
AFIX   0
C36   1    0.082609   -0.216472   -0.409610    11.00000    0.01654    0.02005 =
         0.01794   -0.00487   -0.00616    0.00176
C37   1    0.057705   -0.185137   -0.349899    11.00000    0.01840    0.01938 =
         0.01806   -0.00558   -0.00632    0.00340
AFIX  43
H37   2   -0.025581   -0.172103   -0.334743    11.00000   -1.20000
AFIX   0
C38   1    0.448029   -0.250923   -0.413063    11.00000    0.01921    0.05833 =
         0.03916   -0.02198   -0.00543    0.00188
C39   1    0.531415   -0.171119   -0.422988    11.00000    0.02082    0.05976 =
         0.06106   -0.01291    0.00338   -0.00531
AFIX 137
H39A  2    0.499487   -0.123434   -0.457244    11.00000   -1.50000
H39B  2    0.617610   -0.183730   -0.438912    11.00000   -1.50000
H39C  2    0.529128   -0.156445   -0.378996    11.00000   -1.50000
AFIX   0
C40   1    0.491403   -0.324000   -0.353686    11.00000    0.02744    0.04936 =
         0.04839   -0.02187   -0.01300    0.00779
AFIX 137
H40A  2    0.479185   -0.306977   -0.310471    11.00000   -1.50000
H40B  2    0.580009   -0.336262   -0.364434    11.00000   -1.50000
H40C  2    0.442290   -0.374710   -0.348819    11.00000   -1.50000
AFIX   0
C41   1    0.464674   -0.281005   -0.480159    11.00000    0.02234    0.10015 =
         0.05074   -0.03863   -0.00383    0.01222
AFIX 137
H41A  2    0.420908   -0.334608   -0.472166    11.00000   -1.50000
H41B  2    0.553686   -0.289092   -0.493534    11.00000   -1.50000
H41C  2    0.429929   -0.238295   -0.517112    11.00000   -1.50000
AFIX   0
C42   1   -0.026699   -0.225149   -0.451490    11.00000    0.01672    0.02516 =
         0.01750   -0.00785   -0.00705    0.00426
C43   1   -0.127122   -0.287924   -0.404133    11.00000    0.02033    0.03581 =
         0.02498   -0.01026   -0.00639   -0.00220
AFIX 137
H43A  2   -0.162115   -0.265370   -0.365583    11.00000   -1.50000
H43B  2   -0.087906   -0.343040   -0.386262    11.00000   -1.50000
H43C  2   -0.193982   -0.294517   -0.431015    11.00000   -1.50000
AFIX   0
C44   1    0.017966   -0.259551   -0.515493    11.00000    0.02321    0.03090 =
         0.01842   -0.00955   -0.00880    0.00561
AFIX 137
H44A  2   -0.053513   -0.263042   -0.540214    11.00000   -1.50000
H44B  2    0.055082   -0.315927   -0.500116    11.00000   -1.50000
H44C  2    0.080308   -0.221234   -0.546244    11.00000   -1.50000
AFIX   0
C45   1   -0.087820   -0.136008   -0.477754    11.00000    0.03104    0.03206 =
         0.03058   -0.01186   -0.01646    0.01169
AFIX 137
H45A  2   -0.154544   -0.140432   -0.505423    11.00000   -1.50000
H45B  2   -0.024417   -0.096490   -0.506063    11.00000   -1.50000
H45C  2   -0.122756   -0.115304   -0.438214    11.00000   -1.50000
AFIX   0
C46   1    0.100312   -0.049366   -0.260461    11.00000    0.03345    0.01927 =
         0.02157   -0.00638   -0.01512    0.00419
C47   1    0.065184    0.005531   -0.325613    11.00000    0.06530    0.02232 =
         0.02545   -0.00822   -0.02488    0.01039
AFIX  43
H47   2    0.063169   -0.010108   -0.367368    11.00000   -1.20000
AFIX   0
C48   1    0.035768    0.083753   -0.314915    11.00000    0.06293    0.02268 =
         0.02822   -0.00764   -0.02772    0.01286
AFIX  43
H48   2    0.008539    0.131813   -0.347776    11.00000   -1.20000
AFIX   0
C49   1    0.054162    0.079365   -0.243402    11.00000    0.03621    0.01775 =
         0.02111   -0.00333   -0.01588    0.00485
C50   1    0.043402    0.149368   -0.214476    11.00000    0.02742    0.01507 =
         0.02468   -0.00288   -0.01219    0.00508
C51   1    0.011006    0.235600   -0.261368    11.00000    0.03439    0.01510 =
         0.01920   -0.00469   -0.01255    0.00626
C52   1   -0.113321    0.259098   -0.273810    11.00000    0.02641    0.02025 =
         0.01851   -0.00580   -0.00532    0.00165
AFIX  43
H52   2   -0.179187    0.220766   -0.252889    11.00000   -1.20000
AFIX   0
C53   1   -0.140596    0.339826   -0.317482    11.00000    0.02263    0.02424 =
         0.01648   -0.00757   -0.00639    0.00803
C54   1   -0.038902    0.395466   -0.348659    11.00000    0.02544    0.01925 =
         0.01541   -0.00309   -0.00605    0.00878
AFIX  43
H54   2   -0.055962    0.449273   -0.378005    11.00000   -1.20000
AFIX   0
C55   1    0.086690    0.373192   -0.337338    11.00000    0.02465    0.01805 =
         0.01928   -0.00604   -0.00817    0.00591
C56   1    0.110166    0.292380   -0.293061    11.00000    0.02489    0.01949 =
         0.02670   -0.00653   -0.01335    0.00804
AFIX  43
H56   2    0.193369    0.276110   -0.284542    11.00000   -1.20000
AFIX   0
C57   1   -0.278797    0.365770   -0.330203    11.00000    0.02072    0.03076 =
         0.02147   -0.00373   -0.00363    0.00997
C58   1   -0.360585    0.355760   -0.260996    11.00000    0.03229    0.10097 =
         0.03273   -0.02345   -0.00433    0.02114
AFIX 137
H58A  2   -0.363221    0.295981   -0.235331    11.00000   -1.50000
H58B  2   -0.445361    0.376010   -0.269456    11.00000   -1.50000
H58C  2   -0.325310    0.388908   -0.234084    11.00000   -1.50000
AFIX   0
C59   1   -0.328248    0.309805   -0.371252    11.00000    0.04276    0.12201 =
         0.07811   -0.07374   -0.03997    0.04213
AFIX 137
H59A  2   -0.274460    0.315766   -0.414799    11.00000   -1.50000
H59B  2   -0.413518    0.327414   -0.380845    11.00000   -1.50000
H59C  2   -0.328263    0.250588   -0.344259    11.00000   -1.50000
AFIX   0
C60   1   -0.291641    0.460900   -0.371649    11.00000    0.03026    0.05745 =
         0.12706    0.02688   -0.01437    0.01729
AFIX 137
H60A  2   -0.256824    0.497469   -0.347381    11.00000   -1.50000
H60B  2   -0.379996    0.475014   -0.375594    11.00000   -1.50000
H60C  2   -0.246107    0.469487   -0.417794    11.00000   -1.50000
AFIX   0
C61   1    0.197831    0.433998   -0.372084    11.00000    0.02477    0.02209 =
         0.03110   -0.00255   -0.00738    0.00377
C62   1    0.155158    0.521495   -0.414033    11.00000    0.04465    0.03149 =
         0.06943    0.00318   -0.00640    0.00187
AFIX 137
H62A  2    0.103639    0.514071   -0.448672    11.00000   -1.50000
H62B  2    0.228506    0.555337   -0.437041    11.00000   -1.50000
H62C  2    0.106271    0.550556   -0.382986    11.00000   -1.50000
AFIX   0
C63   1    0.284140    0.391516   -0.422527    11.00000    0.04851    0.04317 =
         0.05379   -0.01044    0.00779    0.00007
AFIX 137
H63A  2    0.311167    0.335496   -0.396949    11.00000   -1.50000
H63B  2    0.357428    0.426964   -0.442319    11.00000   -1.50000
H63C  2    0.237376    0.385731   -0.459610    11.00000   -1.50000
AFIX   0
C64   1    0.275920    0.446267   -0.315881    11.00000    0.05321    0.06043 =
         0.05654   -0.00604   -0.01926   -0.01842
AFIX 137
H64A  2    0.224143    0.473625   -0.284620    11.00000   -1.50000
H64B  2    0.348135    0.481858   -0.337824    11.00000   -1.50000
H64C  2    0.304763    0.391059   -0.289729    11.00000   -1.50000
AFIX   0
C65   1    0.074127    0.147200   -0.147881    11.00000    0.02341    0.01549 =
         0.02301   -0.00499   -0.00693    0.00116
C66   1    0.069812    0.221310   -0.119615    11.00000    0.03202    0.01293 =
         0.02526   -0.00547   -0.00739    0.00397
AFIX  43
H66   2    0.038227    0.275846   -0.140080    11.00000   -1.20000
AFIX   0
C67   1    0.120095    0.196859   -0.057969    11.00000    0.03287    0.01475 =
         0.02277   -0.00762   -0.00741    0.00054
AFIX  43
H67   2    0.130475    0.231639   -0.028310    11.00000   -1.20000
AFIX   0
C68   1    0.154739    0.107089   -0.046506    11.00000    0.02867    0.01407 =
         0.02109   -0.00404   -0.00843   -0.00158
O2    4    0.504943    0.219629    0.208659    11.00000    0.04231    0.23101 =
         0.09215   -0.11440    0.00355   -0.04280
HKLF 4


REM  jon1e_0m P 1 R = 0.06 New:P-1
REM wR2 = 0.0836, GooF = S = 1.063, Restrained GooF = 1.063 for all data
REM R1 = 0.0316 for 12339 Fo > 4sig(Fo) and 0.0339 for all 13125 data
REM 703 parameters refined using 0 restraints

END

WGHT      0.0405      6.1327

REM Highest difference peak  3.651,  deepest hole -1.073,  1-sigma level  0.111
Q1    1   0.2138 -0.0391 -0.1390  11.00000  0.05    3.65
Q2    1   0.1599  0.0123 -0.1408  11.00000  0.05    1.42
Q3    1   0.1390 -0.0969 -0.0903  11.00000  0.05    1.30
Q4    1   0.0797 -0.0568 -0.0721  11.00000  0.05    1.24
Q5    1   0.4535 -0.1323 -0.3439  11.00000  0.05    1.21
Q6    1   0.3217  0.4010 -0.3512  11.00000  0.05    1.08
Q7    1   0.1708  0.5212 -0.3458  11.00000  0.05    1.06
Q8    1   0.1342 -0.0503 -0.0731  11.00000  0.05    1.03
Q9    1   0.1543 -0.6154  0.1870  11.00000  0.05    0.90
Q10   1   0.1960  0.4561 -0.4506  11.00000  0.05    0.85
Q11   1   0.4320  0.2778  0.1887  11.00000  0.05    0.78
Q12   1   0.2625 -0.0627 -0.5763  11.00000  0.05    0.77
Q13   1   0.0004 -0.4917  0.1890  11.00000  0.05    0.77
Q14   1   0.2813 -0.0449  0.2734  11.00000  0.05    0.69
Q15   1   0.1536 -0.4968  0.1286  11.00000  0.05    0.68
Q16   1   0.5000  0.0000  0.0000  10.50000  0.05    0.68
Q17   1   0.0377 -0.5503  0.0859  11.00000  0.05    0.68
Q18   1   0.3185  0.1580  0.0505  11.00000  0.05    0.67
Q19   1   0.1448  0.4079 -0.3574  11.00000  0.05    0.66
Q20   1   0.1750  0.0732 -0.1221  11.00000  0.05    0.64
;
_shelx_res_checksum                67944
_shelx_hkl_file
;
   1   0   0   -0.08    0.00
  -2   0   0   57.33    2.45
   2   0   0   52.26    2.45
  -3   0   0  115.39    4.79
   3   0   0   99.58    4.79
  -4   0   0   61.03    2.56
   4   0   0   53.06    2.55
  -5   0   0   -0.02    0.05
   5   0   0   -0.03    0.04
  -6   0   0    4.11    0.22
  -6   0   0    3.85    0.19
  -7   0   0   39.12    1.51
  -7   0   0   41.43    1.73
   7   0   0   37.45    1.79
  -8   0   0    0.26    0.08
  -8   0   0    0.21    0.09
   8   0   0    0.27    0.08
  -9   0   0   10.74    0.46
  -9   0   0   10.50    0.54
   9   0   0   10.66    0.54
 -10   0   0   10.03    0.44
 -10   0   0    9.34    0.52
  10   0   0   10.26    0.52
 -11   0   0    2.41    0.23
 -11   0   0    2.32    0.29
  11   0   0    2.54    0.25
 -12   0   0    0.39    0.14
 -12   0   0    0.24    0.18
  12   0   0    0.45    0.13
 -13   0   0    3.61    0.33
 -13   0   0    2.53    0.39
  13   0   0    3.46    0.32
 -14   0   0    4.31    0.39
 -14   0   0    3.93    0.47
  14   0   0    5.34    0.37
 -15   0   0   -0.21    0.21
 -15   0   0   -0.26    0.26
 -16   0   0    3.89    0.56
 -16   0   0    3.49    0.43
 -17   0   0    2.11    0.43
 -17   0   0    2.36    0.31
 -18   0   0   -0.09    0.40
 -19   0   0    0.92    0.45
 -20   0   0    1.25    0.46
 -21   0   0    1.26    0.44
 -21   1   0    0.89    0.43
 -20   1   0    1.75    0.47
 -19   1   0    1.62    0.47
 -17   1   0   -0.18    0.36
 -16   1   0    2.88    0.41
 -16   1   0    2.54    0.38
 -15   1   0   -0.13    0.27
 -15   1   0    0.41    0.22
  14  -1   0    0.96    0.16
 -14   1   0    0.47    0.24
 -14   1   0    0.98    0.21
  13  -1   0   14.45    0.73
 -13   1   0   14.23    0.64
 -13   1   0   13.00    0.76
  12  -1   0    5.64    0.37
 -12   1   0    5.65    0.34
 -12   1   0    5.55    0.44
  11  -1   0    1.14    0.15
 -11   1   0    1.19    0.14
 -11   1   0    1.19    0.19
  10  -1   0   10.64    0.54
 -10   1   0   10.23    0.46
 -10   1   0   10.06    0.54
   9  -1   0   21.89    1.04
  -9   1   0   22.32    1.01
  -9   1   0   21.79    0.87
   8  -1   0    0.10    0.08
  -8   1   0    0.14    0.09
  -8   1   0    0.07    0.07
   7  -1   0   11.01    0.56
  -7   1   0   12.41    0.56
  -7   1   0   11.57    0.47
   6  -1   0   18.90    0.95
  -6   1   0   21.91    0.92
  -6   1   0   20.97    0.80
   5  -1   0    0.65    0.11
  -5   1   0    0.93    0.11
   4  -1   0    0.95    0.09
  -4   1   0    1.07    0.08
   3  -1   0    1.22    0.10
  -3   1   0    1.62    0.10
   2  -1   0   46.58    2.21
  -2   1   0   52.17    2.21
   0  -1   0    0.00    0.00
  -2  -1   0   -0.01    0.03
   2   1   0   -0.05    0.02
  -4  -1   0   60.18    2.52
   4   1   0   52.50    2.52
  -5  -1   0    0.24    0.06
  -5  -1   0    0.28    0.06
   5   1   0    0.22    0.05
  -6  -1   0    2.64    0.17
  -6  -1   0    2.22    0.14
  -7  -1   0   56.05    2.30
  -7  -1   0   52.06    2.01
   7   1   0   49.94    2.38
  -8  -1   0    6.59    0.35
  -8  -1   0    6.42    0.30
   8   1   0    6.47    0.35
  -9  -1   0    7.67    0.35
  -9  -1   0    7.78    0.41
   9   1   0    6.78    0.40
 -10  -1   0   25.44    1.17
 -10  -1   0   25.34    1.02
  10   1   0   25.45    1.19
 -11  -1   0    6.56    0.37
 -11  -1   0    6.62    0.43
  11   1   0    7.70    0.41
 -12  -1   0    0.22    0.18
 -12  -1   0    0.12    0.14
  12   1   0    0.20    0.12
 -13  -1   0    9.20    0.50
 -13  -1   0    9.10    0.58
  13   1   0    8.93    0.52
 -14  -1   0    4.45    0.39
 -14  -1   0    3.41    0.45
  14   1   0    4.10    0.35
 -15  -1   0    0.45    0.29
 -15  -1   0    0.40    0.22
 -16  -1   0    1.25    0.26
 -16  -1   0    0.79    0.35
 -17  -1   0    3.15    0.47
 -17  -1   0    2.53    0.44
 -18  -1   0    0.05    0.41
 -18  -1   0   -0.38    0.28
 -19  -1   0    0.42    0.44
 -20  -1   0    1.59    0.46
 -21  -1   0    1.09    0.42
 -21   2   0    0.97    0.45
 -20   2   0    1.41    0.49
 -19   2   0    2.32    0.49
 -18   2   0   -0.46    0.39
 -17   2   0    1.26    0.38
 -16   2   0    2.41    0.38
 -15   2   0    2.35    0.26
 -15   2   0    1.30    0.31
  14  -2   0    0.09    0.14
 -14   2   0   -0.16    0.18
  13  -2   0    4.84    0.35
 -13   2   0    3.60    0.43
 -13   2   0    4.43    0.34
  12  -2   0    5.71    0.38
 -12   2   0    5.51    0.42
 -12   2   0    5.59    0.34
  11  -2   0   -0.01    0.10
 -11   2   0   -0.01    0.11
 -11   2   0   -0.16    0.15
  10  -2   0    8.36    0.46
 -10   2   0    8.43    0.38
 -10   2   0    8.07    0.46
   9  -2   0   23.33    1.09
  -9   2   0   22.68    0.91
  -8   2   0    0.62    0.09
  -8   2   0    0.67    0.12
   7  -2   0   28.85    1.10
   7  -2   0   27.09    1.28
  -7   2   0   27.59    1.07
  -7   2   0   27.85    1.24
   6  -2   0   30.82    1.50
  -6   2   0   33.34    1.26
  -6   2   0   34.80    1.45
   5  -2   0   24.28    1.21
  -5   2   0   28.85    1.17
   4  -2   0   39.13    1.76
   3  -2   0    2.44    0.15
  -3   2   0    2.94    0.15
   2  -2   0  188.97    8.76
  -2   2   0  204.73    8.76
   1  -2   0    7.40    0.34
  -1  -2   0   42.83    1.84
   1   2   0   39.73    1.84
  -2  -2   0   11.03    0.48
   2   2   0   10.03    0.48
  -3  -2   0  118.08    4.95
   3   2   0  104.31    4.95
  -4  -2   0   40.20    1.72
   4   2   0   36.38    1.72
  -5  -2   0   25.88    1.12
  -5  -2   0   25.83    0.98
   5   2   0   24.79    1.16
  -6  -2   0    2.50    0.16
  -6  -2   0    2.32    0.15
   6   2   0    2.53    0.16
  -7  -2   0   28.92    1.23
  -7  -2   0   27.86    1.07
   7   2   0   26.07    1.26
  -8  -2   0    7.47    0.34
  -8  -2   0    7.16    0.39
   8   2   0    7.64    0.39
  -9  -2   0    0.86    0.13
  -9  -2   0    0.81    0.12
   9   2   0    0.63    0.11
 -10  -2   0   19.76    0.81
 -10  -2   0   19.49    0.93
  10   2   0   20.02    0.94
 -11  -2   0    5.99    0.42
 -11  -2   0    6.84    0.37
  11   2   0    6.91    0.39
 -12  -2   0   -0.24    0.17
 -12  -2   0    0.09    0.15
  12   2   0   -0.04    0.11
 -13  -2   0    0.91    0.19
 -13  -2   0    0.62    0.23
  13   2   0    0.66    0.15
 -14  -2   0    7.34    0.49
 -14  -2   0    7.01    0.57
  14   2   0    7.90    0.47
 -15  -2   0   -0.23    0.28
 -15  -2   0    0.26    0.23
 -16  -2   0    1.58    0.36
 -16  -2   0    1.52    0.28
 -17  -2   0    2.16    0.33
 -17  -2   0    1.75    0.42
 -18  -2   0    1.14    0.44
 -18  -2   0    0.58    0.30
 -19  -2   0    0.27    0.42
 -20  -2   0    1.58    0.45
 -21  -2   0    2.32    0.46
 -21   3   0    1.26    0.46
 -20   3   0    1.10    0.47
 -19   3   0    1.58    0.47
 -18   3   0    0.19    0.38
 -17   3   0   -0.29    0.35
 -16   3   0    1.56    0.34
 -15   3   0    1.46    0.31
  14  -3   0    0.16    0.14
 -14   3   0   -0.06    0.18
 -14   3   0   -0.43    0.23
  13  -3   0    4.00    0.34
 -13   3   0    3.30    0.41
 -13   3   0    3.80    0.32
  12  -3   0    5.36    0.36
 -12   3   0    4.18    0.40
 -12   3   0    4.77    0.31
  11  -3   0    1.92    0.24
 -11   3   0    1.49    0.20
 -11   3   0    1.69    0.21
  10  -3   0    5.23    0.34
 -10   3   0    5.17    0.27
   9  -3   0   17.65    0.86
  -9   3   0   17.79    0.85
  -9   3   0   18.25    0.72
   8  -3   0    5.23    0.22
   8  -3   0    4.78    0.30
  -8   3   0    5.16    0.31
  -8   3   0    5.18    0.24
   7  -3   0    2.41    0.19
  -7   3   0    2.64    0.14
  -7   3   0    2.44    0.19
   6  -3   0   40.55    1.91
  -6   3   0   43.69    1.84
   5  -3   0   11.74    0.61
  -5   3   0   14.29    0.60
   4  -3   0    1.76    0.14
  -4   3   0    2.36    0.14
  -4   3   0    2.22    0.13
   3  -3   0   13.58    0.66
  -3   3   0   15.32    0.66
   2  -3   0   55.48    2.63
   2  -3   0   62.45    2.63
   1  -3   0    2.38    0.12
  -1   3   0    2.04    0.12
   0  -3   0    3.81    0.17
   0   3   0    3.49    0.17
  -1  -3   0   15.22    0.66
   1   3   0   13.99    0.66
  -2  -3   0    0.26    0.04
   2   3   0    0.21    0.04
  -3  -3   0   39.33    1.68
   3   3   0   35.37    1.67
  -4  -3   0   23.81    1.04
  -4  -3   0   23.82    0.88
   4   3   0   20.80    1.03
  -5  -3   0   53.64    2.04
  -5  -3   0   55.39    2.11
  -5  -3   0   54.14    2.33
   5   3   0   51.86    2.41
  -6  -3   0    0.25    0.06
  -6  -3   0    0.38    0.07
   6   3   0    0.32    0.06
  -7  -3   0   20.42    0.89
  -7  -3   0   20.41    0.78
   7   3   0   18.51    0.92
  -8  -3   0   56.46    2.20
  -8  -3   0   60.70    2.52
   8   3   0   55.72    2.60
  -9  -3   0    1.00    0.12
  -9  -3   0    0.97    0.14
   9   3   0    0.97    0.12
 -10  -3   0    5.82    0.37
 -10  -3   0    6.22    0.34
  10   3   0    5.86    0.36
 -11  -3   0   10.90    0.51
 -11  -3   0   10.69    0.59
  11   3   0   11.19    0.57
 -12  -3   0    2.05    0.35
 -12  -3   0    2.31    0.29
  12   3   0    2.82    0.26
 -13  -3   0    2.60    0.35
 -13  -3   0    1.81    0.28
  13   3   0    2.30    0.27
 -14  -3   0    3.71    0.47
 -14  -3   0    4.23    0.40
  14   3   0    4.48    0.36
 -15  -3   0    3.20    0.43
 -15  -3   0    2.96    0.38
 -16  -3   0   -0.12    0.25
 -16  -3   0   -0.25    0.32
 -17  -3   0    1.69    0.32
 -17  -3   0    2.52    0.42
 -18  -3   0    1.01    0.42
 -18  -3   0    0.31    0.31
 -19  -3   0   -0.19    0.41
 -19  -3   0   -0.51    0.32
 -20  -3   0    0.91    0.43
 -21  -3   0    1.52    0.43
 -21   4   0    0.77    0.47
 -20   4   0    0.24    0.45
 -19   4   0    1.55    0.46
 -18   4   0    0.80    0.41
 -17   4   0   -0.33    0.34
 -16   4   0    2.88    0.39
 -15   4   0    4.51    0.54
  14  -4   0    0.20    0.15
 -14   4   0    0.03    0.23
  13  -4   0    2.59    0.30
 -13   4   0    1.93    0.27
 -13   4   0    1.80    0.26
  12  -4   0    5.31    0.37
 -12   4   0    4.68    0.41
 -12   4   0    5.13    0.32
  11  -4   0    0.86    0.14
 -11   4   0    0.76    0.12
  10  -4   0    0.71    0.13
 -10   4   0    0.52    0.17
 -10   4   0    0.64    0.11
   9  -4   0    4.49    0.30
  -9   4   0    4.42    0.32
  -9   4   0    4.83    0.24
   8  -4   0    8.28    0.45
  -8   4   0    8.82    0.44
  -8   4   0    8.52    0.36
   7  -4   0    0.56    0.09
  -7   4   0    0.52    0.09
  -7   4   0    0.58    0.07
   6  -4   0   37.86    1.79
  -6   4   0   40.96    1.73
   5  -4   0   10.48    0.54
  -5   4   0   11.95    0.52
   4  -4   0   11.28    0.56
  -4   4   0   12.42    0.54
   3  -4   0   20.55    0.89
   3  -4   0   18.42    0.89
   2  -4   0   14.71    0.65
   2  -4   0   13.88    0.66
   1  -4   0   32.22    1.37
  -1   4   0   28.88    1.37
   0  -4   0   27.07    1.15
   0   4   0   24.02    1.15
  -1  -4   0  201.42    8.76
   1   4   0  192.16    8.76
  -2  -4   0    4.48    0.20
   2   4   0    3.92    0.20
  -3  -4   0    0.08    0.03
   3   4   0    0.06    0.03
  -4  -4   0   15.92    0.70
  -4  -4   0   15.88    0.68
  -4  -4   0   14.82    0.60
   4   4   0   14.11    0.69
  -5  -4   0   27.24    1.16
  -5  -4   0   26.34    1.02
   5   4   0   25.61    1.20
  -6  -4   0    0.06    0.02
  -6  -4   0    0.06    0.06
  -6  -4   0    0.00    0.06
   6   4   0    0.01    0.05
  -7  -4   0    2.96    0.21
  -7  -4   0    3.56    0.19
   7   4   0    3.20    0.20
  -8  -4   0   15.05    0.70
  -8  -4   0   14.82    0.62
   8   4   0   15.12    0.71
  -9  -4   0   13.91    0.60
  -9  -4   0   14.02    0.68
   9   4   0   14.77    0.69
 -10  -4   0    1.03    0.14
 -10  -4   0    1.09    0.17
  10   4   0    1.02    0.18
 -11  -4   0    8.76    0.44
 -11  -4   0    8.13    0.49
  11   4   0    7.94    0.46
 -12  -4   0    1.58    0.20
 -12  -4   0    1.11    0.22
  12   4   0    2.02    0.24
 -13  -4   0    0.46    0.20
 -13  -4   0    0.23    0.23
  13   4   0    0.45    0.13
 -14  -4   0    3.34    0.39
 -14  -4   0    3.34    0.46
  14   4   0    3.01    0.32
 -15  -4   0    4.31    0.52
 -15  -4   0    4.24    0.46
 -16  -4   0   -0.02    0.32
 -16  -4   0   -0.12    0.26
 -17  -4   0    1.40    0.33
 -17  -4   0    2.52    0.41
 -18  -4   0    2.09    0.43
 -18  -4   0    1.81    0.36
 -19  -4   0   -0.67    0.32
 -19  -4   0    0.12    0.41
 -20  -4   0   -0.30    0.33
 -20  -4   0    0.73    0.43
 -21  -4   0    1.62    0.43
 -21   5   0    1.34    0.51
 -20   5   0    0.02    0.45
 -19   5   0    0.91    0.44
 -18   5   0    1.15    0.42
 -17   5   0    0.20    0.35
 -16   5   0    1.19    0.35
 -15   5   0    6.96    0.60
 -14   5   0    0.83    0.26
  13  -5   0    2.26    0.30
 -13   5   0    1.67    0.28
  12  -5   0   11.02    0.60
 -12   5   0   10.67    0.50
  11  -5   0    8.27    0.47
 -11   5   0    7.78    0.38
 -11   5   0    8.12    0.52
  10  -5   0    0.60    0.12
 -10   5   0    0.55    0.16
 -10   5   0    0.59    0.10
   9  -5   0    9.38    0.49
  -9   5   0    9.07    0.39
  -9   5   0    8.87    0.49
   8  -5   0   18.50    0.88
  -8   5   0   18.53    0.86
  -8   5   0   18.26    0.72
  -7   5   0    0.32    0.06
  -7   5   0    0.29    0.09
   6  -5   0   13.60    0.66
  -6   5   0   14.06    0.64
   5  -5   0    6.59    0.35
  -5   5   0    7.32    0.34
   4  -5   0   21.47    1.03
  -4   5   0   23.49    0.99
   3  -5   0    8.73    0.46
   3  -5   0   10.31    0.45
  -3   5   0   10.05    0.44
   2  -5   0   34.59    1.55
   1  -5   0   67.68    2.87
  -1   5   0   61.03    2.87
   0  -5   0   10.80    0.48
   0   5   0    9.78    0.48
  -1  -5   0  126.91    5.56
   1   5   0  122.99    5.56
  -2  -5   0   25.42    1.11
   2   5   0   24.05    1.11
  -3  -5   0    3.71    0.18
   3   5   0    3.40    0.18
  -4  -5   0   41.34    1.85
  -4  -5   0   41.14    1.57
  -4  -5   0   44.37    1.79
   4   5   0   38.27    1.85
  -5  -5   0   20.72    0.81
  -5  -5   0   21.50    0.91
   5   5   0   19.60    0.94
  -6  -5   0    4.00    0.24
  -6  -5   0    4.67    0.19
  -6  -5   0    4.04    0.22
   6   5   0    4.41    0.23
  -7  -5   0    5.13    0.28
  -7  -5   0    4.85    0.21
  -7  -5   0    5.20    0.26
   7   5   0    4.90    0.27
  -8  -5   0    5.88    0.33
  -8  -5   0    6.05    0.31
   8   5   0    6.14    0.33
  -9  -5   0    0.86    0.14
  -9  -5   0    0.59    0.13
   9   5   0    0.75    0.10
 -10  -5   0    0.27    0.14
 -10  -5   0    0.26    0.14
  10   5   0    0.43    0.10
 -11  -5   0    8.13    0.43
 -11  -5   0    7.36    0.48
  11   5   0    7.67    0.43
 -12  -5   0    2.82    0.37
 -12  -5   0    3.72    0.35
  12   5   0    3.65    0.28
 -13  -5   0   -0.20    0.21
 -13  -5   0   -0.02    0.19
  13   5   0    0.11    0.12
 -14  -5   0    5.52    0.51
 -14  -5   0    5.86    0.45
  14   5   0    5.37    0.38
 -15  -5   0    1.92    0.33
 -15  -5   0    2.98    0.44
 -16  -5   0    0.42    0.28
 -16  -5   0    0.35    0.33
 -17  -5   0    0.09    0.31
 -17  -5   0    0.67    0.37
 -18  -5   0    2.06    0.38
 -18  -5   0    3.16    0.46
 -19  -5   0    0.07    0.34
 -19  -5   0    1.13    0.42
 -20  -5   0    0.67    0.41
 -20  -5   0   -0.36    0.33
 -20   6   0   -0.01    0.44
 -19   6   0    0.51    0.43
 -18   6   0    2.07    0.46
 -17   6   0    0.96    0.38
 -16   6   0    0.51    0.33
 -15   6   0    2.86    0.51
 -14   6   0    3.54    0.48
  13  -6   0    0.01    0.14
 -13   6   0   -0.07    0.21
  12  -6   0    9.82    0.54
 -12   6   0    8.60    0.61
  11  -6   0   11.46    0.61
 -11   6   0   11.32    0.65
  10  -6   0    0.80    0.14
 -10   6   0    0.86    0.11
 -10   6   0    0.95    0.18
   9  -6   0   15.98    0.77
  -9   6   0   15.20    0.63
  -9   6   0   15.67    0.76
   8  -6   0   30.98    1.42
  -8   6   0   30.93    1.38
  -8   6   0   29.76    1.18
   7  -6   0    0.94    0.16
  -7   6   0    1.50    0.16
  -7   6   0    1.37    0.11
   6  -6   0   10.31    0.52
  -6   6   0   10.55    0.50
   5  -6   0   19.01    0.92
  -5   6   0   20.51    0.89
   4  -6   0    3.46    0.23
  -4   6   0    4.46    0.22
   3  -6   0    8.22    0.42
  -3   6   0    9.03    0.40
   2  -6   0   60.25    2.59
  -2   6   0   62.21    2.50
  -2   6   0   50.89    2.59
   1  -6   0  163.65    6.86
  -1   6   0  144.38    6.86
   0  -6   0    1.44    0.09
   0   6   0    1.24    0.09
  -1  -6   0   59.10    2.65
   1   6   0   59.68    2.65
  -2  -6   0   83.95    3.68
   2   6   0   80.95    3.68
  -3  -6   0    7.09    0.32
  -3  -6   0    6.54    0.29
   3   6   0    6.75    0.32
  -4  -6   0   38.02    1.43
  -4  -6   0   39.93    1.62
  -4  -6   0   36.24    1.68
   4   6   0   35.07    1.67
  -5  -6   0   31.98    1.34
  -5  -6   0   30.58    1.18
   5   6   0   29.27    1.38
  -6  -6   0   11.90    0.56
  -6  -6   0   12.34    0.50
   6   6   0   12.25    0.57
  -7  -6   0    0.14    0.03
  -7  -6   0    0.16    0.09
  -7  -6   0    0.17    0.08
   7   6   0    0.12    0.06
  -8  -6   0   24.35    1.00
  -8  -6   0   24.44    1.13
   8   6   0   26.93    1.17
  -9  -6   0    3.01    0.26
   9   6   0    3.14    0.22
 -10  -6   0    3.32    0.30
 -10  -6   0    3.46    0.29
  10   6   0    3.54    0.25
 -11  -6   0   10.22    0.56
 -11  -6   0   10.16    0.51
  11   6   0    9.86    0.53
 -12  -6   0    1.44    0.21
 -12  -6   0    0.95    0.22
  12   6   0    1.25    0.23
 -13  -6   0    0.05    0.20
  13   6   0    0.15    0.12
 -14  -6   0    2.16    0.29
 -14  -6   0    2.71    0.47
  14   6   0    2.42    0.29
 -15  -6   0    2.13    0.30
 -15  -6   0    2.74    0.48
 -16  -6   0   -0.12    0.32
 -16  -6   0   -0.06    0.28
 -17  -6   0   -0.58    0.30
 -17  -6   0    0.12    0.35
 -18  -6   0    2.43    0.44
 -18  -6   0    1.47    0.37
 -19  -6   0    0.24    0.35
 -19  -6   0    0.94    0.41
 -20  -6   0    0.86    0.42
 -20   7   0   -0.37    0.42
 -19   7   0    0.23    0.43
 -18   7   0    1.11    0.43
 -17   7   0    1.01    0.40
 -16   7   0   -0.25    0.32
 -15   7   0    3.26    0.53
 -14   7   0    3.84    0.51
  13  -7   0    0.75    0.17
 -13   7   0    0.82    0.29
  12  -7   0   10.31    0.58
 -12   7   0    9.42    0.64
  11  -7   0   15.60    0.78
 -11   7   0   14.64    0.79
  10  -7   0    5.24    0.37
 -10   7   0    6.52    0.42
   9  -7   0    2.10    0.23
  -9   7   0    1.97    0.26
   8  -7   0   59.71    2.64
  -8   7   0   55.94    2.20
  -8   7   0   58.54    2.55
   7  -7   0    7.24    0.40
  -7   7   0    7.48    0.39
   6  -7   0    3.81    0.25
  -6   7   0    3.81    0.24
   5  -7   0   49.21    2.29
  -5   7   0   52.20    2.21
   4  -7   0    9.58    0.50
  -4   7   0   11.25    0.49
  -2   7   0   21.90    1.04
  -2   7   0   24.02    1.01
   1  -7   0  142.32    6.19
  -1   7   0  142.04    5.97
  -1   7   0  132.59    6.19
   0  -7   0   19.05    0.84
   0   7   0   17.39    0.84
   0   7   0   18.80    0.81
  -1  -7   0   59.57    2.83
   1   7   0   69.28    2.73
   1   7   0   61.51    2.83
  -2  -7   0   95.23    3.52
  -2  -7   0   90.43    4.16
   2   7   0   90.05    4.16
   2   7   0   97.00    4.00
  -3  -7   0    0.46    0.06
  -3  -7   0    0.55    0.07
   3   7   0    0.49    0.08
   3   7   0    0.44    0.07
  -4  -7   0    6.80    0.28
   4   7   0    5.54    0.30
  -5  -7   0   35.97    1.51
  -5  -7   0   34.07    1.34
   5   7   0   33.97    1.56
  -6  -7   0   25.24    1.03
  -6  -7   0   26.74    1.16
   6   7   0   26.58    1.19
  -7  -7   0    0.08    0.09
  -7  -7   0    0.06    0.08
   7   7   0    0.05    0.06
  -8  -7   0   23.18    0.95
  -8  -7   0   23.08    1.07
   8   7   0   24.74    1.09
  -9  -7   0   21.57    1.03
  -9  -7   0   22.50    0.93
   9   7   0   23.61    1.05
 -10  -7   0    0.67    0.16
 -10  -7   0    0.47    0.15
  10   7   0    0.48    0.10
 -11  -7   0    5.23    0.37
 -11  -7   0    4.72    0.38
  11   7   0    4.89    0.32
 -12  -7   0   10.04    0.59
 -12  -7   0    9.94    0.54
  12   7   0   10.17    0.54
 -13  -7   0    0.82    0.24
 -13  -7   0    1.30    0.25
  13   7   0    1.44    0.24
 -14  -7   0    0.29    0.24
 -14  -7   0    0.44    0.26
  14   7   0    0.32    0.13
 -15  -7   0    3.28    0.48
 -15  -7   0    3.57    0.51
 -16  -7   0    3.51    0.53
 -16  -7   0    3.82    0.58
 -17  -7   0   -0.09    0.35
 -17  -7   0   -0.58    0.31
 -18  -7   0    0.51    0.35
 -18  -7   0    1.48    0.41
 -19  -7   0   -0.07    0.35
 -19  -7   0    0.83    0.41
 -20  -7   0   -0.14    0.40
 -20  -7   0   -0.37    0.35
 -20   8   0    0.23    0.44
 -19   8   0    0.15    0.44
 -18   8   0    0.02    0.42
 -17   8   0    0.13    0.38
 -16   8   0   -0.55    0.32
 -15   8   0    0.44    0.31
 -14   8   0    8.19    0.64
  13  -8   0    0.47    0.16
 -13   8   0    0.17    0.28
  12  -8   0    1.28    0.19
 -12   8   0    1.00    0.27
  11  -8   0   13.36    0.68
 -11   8   0   12.08    0.71
  10  -8   0    7.14    0.42
 -10   8   0    6.23    0.45
   9  -8   0    5.59    0.35
  -9   8   0    5.35    0.37
   8  -8   0   25.27    1.16
  -8   8   0   23.54    1.12
   7  -8   0   19.22    0.90
  -7   8   0   18.39    0.87
   6  -8   0    0.01    0.07
  -6   8   0    0.11    0.08
   5  -8   0   29.29    1.36
  -5   8   0   29.75    1.31
   4  -8   0   17.83    0.87
  -4   8   0   19.55    0.84
   3  -8   0    5.68    0.31
  -3   8   0    6.29    0.30
  -2   8   0    7.94    0.40
  -2   8   0    8.75    0.39
  -1   8   0   22.94    1.07
  -1   8   0   23.95    1.03
   0  -8   0   19.66    0.91
   0   8   0   19.17    0.91
   0   8   0   20.89    0.88
  -1  -8   0   15.33    0.77
   1   8   0   16.80    0.78
   1   8   0   18.81    0.75
  -2  -8   0   88.00    4.27
  -2  -8   0   98.67    3.62
   2   8   0   92.90    4.27
   2   8   0  103.66    4.12
  -3  -8   0   43.34    1.67
   3   8   0   43.98    1.90
   3   8   0   44.19    1.97
  -4  -8   0    1.20    0.12
   4   8   0    1.05    0.11
   4   8   0    1.28    0.10
  -5  -8   0   19.46    0.78
   5   8   0   19.74    0.90
  -6  -8   0   11.60    0.57
  -6  -8   0   11.48    0.51
   6   8   0   13.56    0.58
  -7  -8   0    1.42    0.17
  -7  -8   0    1.19    0.19
   7   8   0    1.72    0.14
  -8  -8   0   15.12    0.64
  -8  -8   0   14.86    0.70
   8   8   0   14.99    0.71
  -9  -8   0   23.72    1.12
  -9  -8   0   25.07    1.01
   9   8   0   25.51    1.15
 -10  -8   0    0.78    0.17
 -10  -8   0    1.00    0.18
  10   8   0    1.23    0.18
 -11  -8   0    1.49    0.21
 -11  -8   0    1.33    0.20
  11   8   0    1.53    0.21
 -12  -8   0    3.06    0.37
 -12  -8   0    3.17    0.37
  12   8   0    3.19    0.28
 -13  -8   0    0.53    0.23
 -13  -8   0   -0.14    0.22
  13   8   0    0.32    0.13
 -14  -8   0   -0.32    0.25
 -14  -8   0    0.10    0.25
  14   8   0    0.01    0.12
 -15  -8   0    0.89    0.31
 -15  -8   0    0.60    0.29
 -16  -8   0    1.38    0.33
 -16  -8   0    1.71    0.37
 -17  -8   0   -0.59    0.32
 -17  -8   0    0.00    0.36
 -18  -8   0    1.06    0.40
 -18  -8   0    0.97    0.37
 -19  -8   0    1.19    0.38
 -19  -8   0    2.04    0.44
 -20  -8   0   -0.65    0.34
 -20  -8   0   -0.40    0.39
 -20   9   0    0.75    0.45
 -19   9   0    0.46    0.45
 -18   9   0   -0.35    0.42
 -17   9   0    0.25    0.39
 -16   9   0    0.07    0.34
 -15   9   0   -0.31    0.30
 -14   9   0    0.82    0.34
 -13   9   0    0.13    0.28
  12  -9   0    1.48    0.20
 -12   9   0    1.40    0.28
  11  -9   0    4.87    0.36
 -11   9   0    4.51    0.43
  10  -9   0    5.53    0.37
 -10   9   0    4.93    0.41
   9  -9   0    0.88    0.14
  -9   9   0    0.70    0.16
   8  -9   0   12.94    0.63
  -8   9   0   11.27    0.62
   7  -9   0   20.87    0.99
  -7   9   0   20.55    0.96
   6  -9   0    0.33    0.09
  -5   9   0   20.67    0.94
   4  -9   0   40.29    1.87
  -4   9   0   42.07    1.81
   3  -9   0   22.26    1.03
  -3   9   0   22.31    0.99
  -2   9   0    6.77    0.32
  -2   9   0    6.33    0.33
  -1   9   0   71.59    3.26
  -1   9   0   73.96    3.14
   0   9   0   38.35    1.63
   0   9   0   36.66    1.69
  -1  -9   0    2.26    0.13
   1   9   0    2.14    0.14
   1   9   0    2.39    0.15
  -2  -9   0   54.60    2.03
   2   9   0   50.70    2.40
   2   9   0   55.14    2.31
  -3  -9   0   42.07    1.63
   3   9   0   43.23    1.92
   3   9   0   42.71    1.85
  -4  -9   0    0.25    0.07
   4   9   0    0.29    0.06
  -5  -9   0   28.35    1.08
   5   9   0   28.97    1.22
   5   9   0   25.82    1.26
  -6  -9   0   35.63    1.43
   6   9   0   38.07    1.67
  -7  -9   0   11.28    0.55
  -7  -9   0   10.52    0.51
   7   9   0   12.72    0.56
  -8  -9   0    5.91    0.34
  -8  -9   0    5.60    0.34
   8   9   0    5.85    0.33
  -9  -9   0   15.07    0.75
  -9  -9   0   15.51    0.69
   9   9   0   16.42    0.75
 -10  -9   0   17.10    0.86
 -10  -9   0   18.50    0.79
  10   9   0   18.51    0.86
 -11  -9   0    0.00    0.19
 -11  -9   0   -0.19    0.16
  11   9   0    0.04    0.10
 -12  -9   0    6.53    0.46
 -12  -9   0    6.04    0.45
  12   9   0    5.77    0.38
 -13  -9   0    2.13    0.29
 -13  -9   0    1.80    0.28
  13   9   0    2.55    0.27
 -14  -9   0   -0.27    0.26
 -14  -9   0    0.17    0.26
  14   9   0    0.03    0.13
 -15  -9   0    1.15    0.32
 -15  -9   0    1.02    0.32
 -16  -9   0    3.92    0.55
 -16  -9   0    4.56    0.59
 -17  -9   0   -0.22    0.36
 -17  -9   0   -0.46    0.33
 -18  -9   0   -0.49    0.34
 -18  -9   0   -0.06    0.39
 -19  -9   0    0.66    0.37
 -19  -9   0    1.41    0.41
 -20  -9   0   -0.27    0.36
 -20  10   0    1.42    0.48
 -19  10   0   -0.24    0.44
 -18  10   0    1.51    0.47
 -17  10   0    1.02    0.42
 -16  10   0    0.46    0.37
 -15  10   0    0.14    0.33
 -14  10   0    4.92    0.67
 -13  10   0    1.29    0.32
  12 -10   0    0.66    0.17
 -12  10   0    0.26    0.25
  11 -10   0    3.46    0.32
 -11  10   0    2.81    0.41
  10 -10   0    3.48    0.30
 -10  10   0    2.90    0.36
   9 -10   0    0.09    0.10
  -9  10   0    0.23    0.15
   8 -10   0    1.52    0.21
  -8  10   0    0.98    0.16
   7 -10   0   10.44    0.54
  -7  10   0    9.95    0.54
   6 -10   0    1.16    0.18
  -6  10   0    1.27    0.19
   5 -10   0    0.93    0.16
  -5  10   0    0.89    0.12
   4 -10   0   20.52    0.96
  -4  10   0   20.36    0.93
   3 -10   0   12.16    0.57
  -3  10   0   11.25    0.55
  -2  10   0    0.00    0.05
  -2  10   0   -0.07    0.05
  -1  10   0   14.11    0.62
  -1  10   0   13.26    0.64
   0 -10   0   57.23    2.19
   0  10   0   59.37    2.50
   0  10   0   56.78    2.59
  -1 -10   0    0.48    0.06
   1  10   0    0.39    0.06
   1  10   0    0.54    0.07
  -2 -10   0   26.45    1.01
   2  10   0   25.40    1.19
   2  10   0   26.44    1.15
  -3 -10   0   53.69    2.06
   3  10   0   55.15    2.43
   3  10   0   53.50    2.34
  -4 -10   0    4.02    0.22
   4  10   0    3.94    0.22
   4  10   0    4.30    0.22
  -5 -10   0   10.14    0.44
   5  10   0   10.00    0.49
   5  10   0   10.51    0.48
  -6 -10   0   20.71    0.85
   6  10   0   21.16    0.95
   6  10   0   21.80    0.98
  -7 -10   0   16.48    0.72
   7  10   0   18.10    0.82
  -8 -10   0   -0.07    0.10
  -8 -10   0   -0.03    0.13
   8  10   0    0.07    0.09
  -9 -10   0    9.37    0.47
  -9 -10   0    8.81    0.49
   9  10   0    9.24    0.48
 -10 -10   0   12.28    0.59
 -10 -10   0   12.05    0.63
  10  10   0   12.23    0.62
 -11 -10   0   -0.22    0.17
 -11 -10   0    0.04    0.19
  11  10   0    0.01    0.12
 -12 -10   0    5.27    0.44
 -12 -10   0    4.70    0.44
  12  10   0    5.02    0.36
 -13 -10   0    7.71    0.55
 -13 -10   0    7.87    0.53
  13  10   0    6.97    0.46
 -14 -10   0    1.19    0.30
 -14 -10   0    1.36    0.29
 -15 -10   0    1.44    0.33
 -15 -10   0    1.77    0.34
 -16 -10   0    1.68    0.36
 -16 -10   0    2.05    0.37
 -17 -10   0    1.17    0.37
 -17 -10   0    1.15    0.38
 -18 -10   0   -0.28    0.35
 -19 -10   0    0.70    0.38
 -20 -10   0   -0.10    0.37
  20  10   0    0.86    0.33
 -19  11   0    0.25    0.46
 -18  11   0    0.64    0.45
 -17  11   0    3.55    0.52
 -16  11   0    1.05    0.40
 -15  11   0    1.11    0.35
 -14  11   0    0.97    0.38
 -13  11   0    4.46    0.55
  12 -11   0    0.39    0.16
 -12  11   0    0.69    0.28
  11 -11   0   10.31    0.59
 -11  11   0   10.11    0.65
  10 -11   0    6.70    0.42
 -10  11   0    5.90    0.47
   9 -11   0    4.28    0.32
  -9  11   0    4.28    0.38
   8 -11   0    1.00    0.14
  -8  11   0    0.89    0.17
   7 -11   0   38.54    1.81
  -7  11   0   39.70    1.76
   6 -11   0   20.65    0.99
  -6  11   0   21.02    0.97
   5 -11   0    0.10    0.08
  -5  11   0    0.12    0.09
   4 -11   0   14.95    0.73
  -4  11   0   15.26    0.71
   3 -11   0   19.86    0.90
  -3  11   0   18.26    0.86
  -2  11   0    0.24    0.06
  -2  11   0    0.23    0.07
  -1  11   0    9.56    0.45
  -1  11   0    9.19    0.46
   0 -11   0   28.57    1.09
   0  11   0   28.65    1.25
   0  11   0   28.03    1.30
  -1 -11   0   11.05    0.45
   1  11   0   11.30    0.53
   1  11   0   10.96    0.51
  -2 -11   0    4.52    0.22
   2  11   0    4.78    0.25
  -3 -11   0   29.84    1.15
   3  11   0   29.94    1.34
   3  11   0   28.95    1.30
  -4 -11   0    4.67    0.24
   4  11   0    4.26    0.25
   4  11   0    4.87    0.25
  -5 -11   0    0.72    0.10
   5  11   0    0.71    0.12
   5  11   0    0.53    0.07
  -6 -11   0   10.96    0.49
   6  11   0   11.35    0.53
  -7 -11   0    3.93    0.27
   7  11   0    3.84    0.26
   7  11   0    3.53    0.24
  -8 -11   0    0.19    0.13
   8  11   0    0.20    0.10
   8  11   0    0.38    0.13
  -9 -11   0    2.52    0.30
   9  11   0    2.93    0.26
 -10 -11   0    9.39    0.51
  10  11   0    9.48    0.51
 -11 -11   0    1.23    0.21
 -11 -11   0    1.02    0.23
  11  11   0    1.38    0.24
 -12 -11   0    2.70    0.39
 -12 -11   0    2.75    0.41
  12  11   0    2.46    0.29
 -13 -11   0    7.38    0.52
 -13 -11   0    6.89    0.54
 -14 -11   0    2.67    0.46
 -14 -11   0    1.60    0.32
 -15 -11   0    1.03    0.33
 -15 -11   0    0.91    0.32
 -16 -11   0    1.41    0.36
 -17 -11   0    1.74    0.38
 -18 -11   0   -0.32    0.35
 -19 -11   0    0.17    0.38
  19  11   0    0.44    0.33
 -19  12   0    0.95    0.48
 -18  12   0    0.22    0.44
 -17  12   0    1.20    0.46
 -16  12   0    1.75    0.45
 -15  12   0   -0.79    0.43
 -14  12   0    1.82    0.41
 -13  12   0    3.96    0.59
 -12  12   0    1.00    0.30
  11 -12   0    0.04    0.13
 -11  12   0   -0.17    0.22
  10 -12   0    7.29    0.45
 -10  12   0    6.58    0.53
   9 -12   0    5.71    0.40
  -9  12   0    6.40    0.46
   8 -12   0    1.26    0.23
  -8  12   0    1.28    0.20
   7 -12   0   13.32    0.66
  -7  12   0   12.45    0.67
   6 -12   0   15.19    0.75
  -6  12   0   15.03    0.74
   5 -12   0   -0.03    0.08
  -5  12   0    0.01    0.10
   4 -12   0   21.42    1.00
  -4  12   0   20.89    0.97
   3 -12   0   17.51    0.80
  -3  12   0   16.01    0.77
  -2  12   0    3.82    0.22
  -2  12   0    3.43    0.23
   1 -12   0    2.56    0.13
  -1  12   0    2.49    0.18
  -1  12   0    2.67    0.19
   0 -12   0   26.19    1.04
   0  12   0   28.26    1.24
   0  12   0   26.34    1.19
  -1 -12   0   24.50    0.96
   1  12   0   24.08    1.09
   1  12   0   25.32    1.13
  -2 -12   0    8.08    0.35
   2  12   0    8.31    0.40
   2  12   0    8.18    0.41
  -3 -12   0   42.92    1.65
   3  12   0   43.28    1.87
   3  12   0   42.59    1.94
  -4 -12   0   42.60    1.67
   4  12   0   42.59    1.89
   4  12   0   44.52    1.95
  -5 -12   0    1.47    0.18
   5  12   0    1.71    0.15
   5  12   0    1.21    0.16
  -6 -12   0   11.41    0.49
   6  12   0   10.89    0.52
   6  12   0   10.43    0.53
  -7 -12   0    9.24    0.45
   7  12   0    9.78    0.46
   7  12   0    8.90    0.48
  -8 -12   0    0.72    0.16
   8  12   0    0.81    0.13
  -9 -12   0    4.16    0.35
   9  12   0    4.57    0.31
 -10 -12   0    5.68    0.41
  10  12   0    5.53    0.36
  10  12   0    5.12    0.36
 -11 -12   0    0.53    0.22
  11  12   0    0.97    0.19
  11  12   0    0.65    0.17
 -12 -12   0    0.00    0.24
 -13 -12   0    4.73    0.51
 -14 -12   0    1.11    0.31
 -15 -12   0   -0.07    0.31
 -16 -12   0    0.43    0.35
  16  12   0    0.68    0.30
 -17 -12   0    0.86    0.38
  17  12   0    1.73    0.34
 -18 -12   0   -0.02    0.37
  18  12   0    0.43    0.33
 -19 -12   0   -0.07    0.36
  19  12   0    0.06    0.32
 -19  13   0    1.29    0.49
 -18  13   0   -0.37    0.45
 -17  13   0    0.76    0.45
 -15  13   0   -0.24    0.46
 -14  13   0    0.21    0.37
 -13  13   0    3.80    0.63
 -12  13   0    3.09    0.54
  11 -13   0    0.38    0.15
 -11  13   0    0.51    0.26
  10 -13   0    7.86    0.48
 -10  13   0    7.00    0.55
   9 -13   0   13.26    0.69
  -9  13   0   12.67    0.72
   8 -13   0   -0.03    0.11
  -8  13   0    0.14    0.16
   7 -13   0   18.00    0.87
  -7  13   0   17.02    0.87
   6 -13   0   26.77    1.24
  -6  13   0   25.62    1.21
   5 -13   0    5.40    0.33
  -5  13   0    5.03    0.35
   4 -13   0   20.25    0.94
  -4  13   0   19.06    0.92
   3 -13   0   22.36    1.01
  -3  13   0   20.51    0.98
  -2  13   0    3.03    0.20
  -2  13   0    3.05    0.22
   1 -13   0    1.92    0.12
  -1  13   0    2.18    0.18
  -1  13   0    1.58    0.15
   0 -13   0    6.55    0.28
   0  13   0    6.41    0.34
   0  13   0    6.37    0.34
  -1 -13   0    1.87    0.14
   1  13   0    2.22    0.18
   1  13   0    2.12    0.17
  -2 -13   0    0.14    0.07
   2  13   0    0.13    0.06
   2  13   0    0.24    0.08
  -3 -13   0   24.11    0.94
   3  13   0   24.31    1.10
   3  13   0   23.40    1.07
  -4 -13   0   26.23    1.04
   4  13   0   25.87    1.17
   4  13   0   27.19    1.21
  -5 -13   0    0.65    0.12
   5  13   0    0.53    0.08
   5  13   0    0.48    0.10
  -6 -13   0    6.41    0.34
   6  13   0    6.20    0.34
   6  13   0    6.30    0.34
  -7 -13   0   21.63    0.90
   7  13   0   21.43    0.98
   7  13   0   21.58    1.00
  -8 -13   0    5.03    0.36
   8  13   0    5.17    0.34
   8  13   0    6.09    0.33
  -9 -13   0    1.44    0.21
   9  13   0    2.29    0.25
   9  13   0    2.15    0.27
 -10 -13   0   11.48    0.61
  10  13   0   12.05    0.62
  10  13   0   11.45    0.60
 -11 -13   0    3.36    0.40
  11  13   0    3.07    0.33
 -12 -13   0   -0.08    0.24
  12  13   0   -0.10    0.19
 -13 -13   0    3.05    0.47
  13  13   0    3.34    0.42
 -14 -13   0    1.16    0.32
  14  13   0    1.39    0.27
 -15 -13   0    0.43    0.33
  15  13   0    0.29    0.27
 -16 -13   0    0.63    0.35
  16  13   0    0.43    0.30
 -17 -13   0    0.55    0.37
  17  13   0    1.41    0.34
 -18 -13   0    0.00    0.37
  18  13   0    0.50    0.33
 -19 -13   0   -0.13    0.38
  19  13   0    0.44    0.33
 -19  14   0    1.36    0.54
 -18  14   0    0.28    0.46
 -17  14   0    0.39    0.45
 -15  14   0    1.20    0.52
 -14  14   0    0.02    0.39
 -13  14   0    2.57    0.45
 -12  14   0    2.38    0.38
 -11  14   0    0.04    0.26
  10 -14   0    7.16    0.46
 -10  14   0    6.60    0.56
   9 -14   0   14.02    0.74
  -9  14   0   14.13    0.79
   8 -14   0    2.23    0.27
  -8  14   0    1.98    0.34
   7 -14   0    6.34    0.40
  -7  14   0    5.87    0.43
   6 -14   0   32.17    1.46
  -6  14   0   29.90    1.43
   5 -14   0    7.54    0.43
  -5  14   0    7.15    0.44
   4 -14   0    2.72    0.23
  -4  14   0    2.18    0.26
   3 -14   0   57.45    2.50
  -3  14   0   52.48    2.41
  -2  14   0   26.11    1.19
  -2  14   0   24.98    1.15
   1 -14   0    1.11    0.11
  -1  14   0    1.36    0.18
  -1  14   0    1.19    0.15
   0 -14   0   18.30    0.73
   0  14   0   19.02    0.85
   0  14   0   18.64    0.87
  -1 -14   0   16.30    0.66
   1  14   0   16.95    0.76
   1  14   0   16.42    0.78
  -2 -14   0    0.11    0.07
   2  14   0    0.03    0.06
   2  14   0    0.11    0.09
  -3 -14   0    1.15    0.15
   3  14   0    1.10    0.14
   3  14   0    1.04    0.18
  -4 -14   0    9.87    0.44
   4  14   0    9.91    0.49
   4  14   0    9.82    0.49
  -5 -14   0    2.29    0.23
   5  14   0    2.36    0.18
   5  14   0    2.12    0.21
  -6 -14   0    2.67    0.24
   6  14   0    2.62    0.23
   6  14   0    2.45    0.20
  -7 -14   0   15.65    0.68
   7  14   0   15.43    0.73
   7  14   0   15.47    0.74
  -8 -14   0   13.44    0.64
   8  14   0   14.00    0.68
   8  14   0   14.36    0.68
  -9 -14   0    0.15    0.19
   9  14   0    0.11    0.14
   9  14   0    0.08    0.09
 -10 -14   0    6.11    0.46
  10  14   0    6.52    0.43
 -11 -14   0    6.12    0.48
  11  14   0    6.60    0.45
 -12 -14   0    0.01    0.25
  12  14   0   -0.28    0.20
 -13 -14   0    1.31    0.31
  13  14   0    1.69    0.26
 -14 -14   0    1.59    0.34
  14  14   0    1.53    0.29
 -15 -14   0    0.82    0.34
  15  14   0    0.93    0.30
 -16 -14   0    0.03    0.35
  16  14   0    0.26    0.30
 -17 -14   0    0.80    0.38
  17  14   0    1.19    0.34
 -18 -14   0    0.41    0.38
  18  14   0    0.43    0.33
 -19 -14   0   -0.29    0.37
  19  14   0   -0.05    0.32
 -18  15   0    0.12    0.46
 -17  15   0   -0.23    0.45
 -15  15   0    0.53    0.50
 -14  15   0   -0.21    0.44
 -13  15   0    2.73    0.46
 -12  15   0    3.96    0.61
 -11  15   0    0.15    0.27
  10 -15   0    2.67    0.31
 -10  15   0    2.15    0.33
   9 -15   0    8.30    0.50
  -9  15   0    7.53    0.58
   8 -15   0    5.42    0.38
  -8  15   0    5.03    0.45
   7 -15   0    0.14    0.12
  -7  15   0    0.29    0.18
   6 -15   0   12.50    0.64
  -6  15   0   11.26    0.64
   5 -15   0   12.76    0.64
  -5  15   0   11.69    0.64
   4 -15   0    0.07    0.09
  -4  15   0   -0.23    0.13
   3 -15   0   19.93    0.94
  -3  15   0   19.09    0.91
  -2  15   0   44.58    1.93
  -2  15   0   39.82    1.86
  -1  15   0    3.43    0.23
  -1  15   0    3.31    0.26
   0 -15   0   12.41    0.52
   0  15   0   12.98    0.62
   0  15   0   13.13    0.62
  -1 -15   0   16.12    0.65
   1  15   0   16.70    0.77
   1  15   0   15.78    0.75
  -2 -15   0    8.88    0.40
   2  15   0    8.59    0.46
   2  15   0    9.54    0.46
  -3 -15   0    1.42    0.17
   3  15   0    1.66    0.20
   3  15   0    1.30    0.16
  -4 -15   0    5.40    0.29
   4  15   0    5.04    0.32
   4  15   0    4.76    0.29
  -5 -15   0    1.02    0.14
   5  15   0    1.08    0.15
   5  15   0    1.20    0.21
  -6 -15   0    0.60    0.14
   6  15   0    0.39    0.09
   6  15   0    0.46    0.12
  -7 -15   0   10.03    0.50
   7  15   0    9.76    0.50
   7  15   0   10.04    0.52
  -8 -15   0    8.61    0.48
   8  15   0    8.19    0.45
   8  15   0    8.93    0.48
  -9 -15   0    0.94    0.22
   9  15   0    1.10    0.18
 -10 -15   0    5.84    0.45
  10  15   0    5.66    0.41
 -11 -15   0    5.53    0.50
  11  15   0    6.06    0.45
 -12 -15   0    0.56    0.27
  12  15   0    0.48    0.22
 -13 -15   0    0.89    0.30
  13  15   0    0.88    0.25
 -14 -15   0    2.57    0.37
  14  15   0    3.27    0.47
 -15 -15   0    0.37    0.33
  15  15   0    0.13    0.29
 -16 -15   0   -0.28    0.36
  16  15   0    0.08    0.31
 -17 -15   0    0.60    0.38
  17  15   0    1.61    0.34
 -18 -15   0    0.71    0.40
  18  15   0    1.46    0.35
 -18  16   0    0.21    0.46
 -17  16   0   -0.30    0.45
 -16  16   0   -0.13    0.43
 -15  16   0    0.62    0.54
 -14  16   0   -0.47    0.41
 -13  16   0    1.38    0.45
 -12  16   0    4.33    0.52
 -11  16   0    2.17    0.36
 -10  16   0    0.91    0.30
   9 -16   0    5.44    0.41
  -9  16   0    4.84    0.52
   8 -16   0    5.11    0.38
  -8  16   0    4.59    0.47
   7 -16   0    0.04    0.12
  -7  16   0   -0.02    0.18
   6 -16   0   11.77    0.62
  -6  16   0   10.75    0.63
   5 -16   0   13.14    0.66
  -5  16   0   11.62    0.66
   4 -16   0    0.30    0.11
  -4  16   0    0.53    0.15
   3 -16   0    9.25    0.50
  -3  16   0    9.50    0.51
  -2  16   0   19.94    0.93
  -1  16   0    9.13    0.46
  -1  16   0    8.40    0.47
   0 -16   0    4.18    0.21
   0  16   0    3.80    0.26
   0  16   0    4.47    0.30
  -1 -16   0   24.13    0.95
   1  16   0   24.88    1.13
   1  16   0   23.87    1.10
  -2 -16   0   11.35    0.49
   2  16   0   11.92    0.57
   2  16   0   11.53    0.58
  -3 -16   0   -0.10    0.09
   3  16   0    0.09    0.11
   3  16   0    0.10    0.07
  -4 -16   0   13.64    0.57
   4  16   0   13.22    0.65
   4  16   0   12.71    0.64
  -5 -16   0    9.13    0.44
   5  16   0    8.89    0.49
   5  16   0    9.04    0.46
  -6 -16   0    0.48    0.15
   6  16   0    0.52    0.14
   6  16   0    0.51    0.09
  -7 -16   0    5.51    0.36
   7  16   0    5.44    0.36
   7  16   0    4.66    0.31
  -8 -16   0    7.64    0.46
   8  16   0    7.94    0.46
  -9 -16   0    0.54    0.21
   9  16   0    0.22    0.17
 -10 -16   0    0.88    0.24
  10  16   0    0.77    0.19
 -11 -16   0    9.37    0.61
  11  16   0   10.26    0.58
 -12 -16   0    2.25    0.33
  12  16   0    2.29    0.38
 -13 -16   0   -0.03    0.29
  13  16   0    0.01    0.25
 -14 -16   0    1.53    0.36
  14  16   0    2.75    0.47
 -15 -16   0    1.28    0.37
  15  16   0    1.44    0.32
  16  16   0    0.16    0.32
 -17 -16   0    0.12    0.39
  17  16   0    0.48    0.33
 -18 -16   0    0.51    0.40
  18  16   0    1.30    0.34
 -17  17   0   -0.85    0.45
 -16  17   0   -0.68    0.55
 -15  17   0    0.35    0.60
 -14  17   0    0.23    0.42
 -13  17   0   -0.70    0.41
 -12  17   0    3.09    0.49
 -11  17   0    0.96    0.36
 -10  17   0   -0.03    0.27
  -9  17   0    4.45    0.52
   8 -17   0    7.84    0.48
  -8  17   0    6.66    0.57
   7 -17   0    0.09    0.13
  -7  17   0    0.10    0.20
   6 -17   0    3.90    0.33
  -6  17   0    3.19    0.38
   5 -17   0   13.33    0.67
  -5  17   0   11.57    0.68
   4 -17   0    4.64    0.34
  -4  17   0    4.43    0.38
   3 -17   0    4.10    0.31
  -3  17   0    4.23    0.34
  -2  17   0   16.65    0.80
  -1  17   0    6.12    0.38
  -1  17   0    5.85    0.34
   0  17   0   -0.02    0.07
   0  17   0    0.05    0.12
  -1 -17   0   15.02    0.63
   1  17   0   15.75    0.74
   1  17   0   15.29    0.74
  -2 -17   0   24.08    0.95
   2  17   0   23.39    1.10
   2  17   0   24.48    1.12
  -3 -17   0    0.98    0.13
   3  17   0    0.70    0.15
   3  17   0    0.80    0.11
  -4 -17   0    6.11    0.33
   4  17   0    5.90    0.38
   4  17   0    5.38    0.33
  -5 -17   0   20.04    0.82
   5  17   0   18.71    0.92
   5  17   0   19.99    0.93
  -6 -17   0    0.77    0.17
   6  17   0    0.85    0.17
   6  17   0    0.98    0.17
  -7 -17   0    4.73    0.37
   7  17   0    3.99    0.36
  -8 -17   0    6.19    0.45
   8  17   0    6.45    0.43
  -9 -17   0    0.59    0.22
   9  17   0    0.86    0.20
 -10 -17   0    1.16    0.26
  10  17   0    1.16    0.22
 -11 -17   0    1.96    0.31
  11  17   0    2.85    0.38
 -12 -17   0    2.35    0.34
  12  17   0    3.05    0.40
 -13 -17   0    0.18    0.32
  13  17   0    0.28    0.25
 -14 -17   0    1.33    0.36
  14  17   0    1.41    0.30
 -15 -17   0    0.73    0.36
  15  17   0    1.09    0.31
 -16 -17   0   -0.02    0.37
  16  17   0    0.44    0.31
 -17 -17   0    0.11    0.39
  17  17   0    0.05    0.31
 -18 -17   0   -0.07    0.40
 -17  18   0    0.42    0.49
 -16  18   0   -1.00    0.67
 -15  18   0    1.36    0.64
 -14  18   0   -0.66    0.42
 -12  18   0   -0.13    0.38
 -11  18   0    2.24    0.42
 -10  18   0   -0.45    0.28
  -9  18   0    1.76    0.33
   8 -18   0    6.40    0.44
  -8  18   0    5.26    0.54
   7 -18   0    1.65    0.27
  -7  18   0    1.39    0.27
   6 -18   0    4.99    0.38
  -6  18   0    5.04    0.46
   5 -18   0   16.40    0.81
  -5  18   0   14.55    0.81
   4 -18   0    3.94    0.32
  -4  18   0    3.85    0.38
   3 -18   0    1.00    0.14
  -3  18   0    1.09    0.19
  -2  18   0   10.03    0.55
  -1  18   0   11.45    0.59
  -1  18   0   12.04    0.61
   0  18   0    0.92    0.16
   0  18   0    0.81    0.12
   1  18   0    8.32    0.46
   1  18   0    7.31    0.42
  -2 -18   0   13.28    0.56
   2  18   0   12.96    0.65
   2  18   0   13.14    0.66
  -3 -18   0    3.59    0.25
   3  18   0    3.48    0.25
   3  18   0    3.44    0.32
  -4 -18   0    3.69    0.28
   4  18   0    3.22    0.25
   4  18   0    3.79    0.34
  -5 -18   0   16.94    0.75
   5  18   0   17.91    0.85
  -6 -18   0    7.02    0.42
   6  18   0    7.95    0.48
  -7 -18   0    0.02    0.18
   7  18   0    0.34    0.18
  -8 -18   0    7.08    0.47
   8  18   0    7.08    0.49
  -9 -18   0    7.44    0.50
   9  18   0    7.81    0.52
 -10 -18   0    0.08    0.25
  10  18   0    0.16    0.21
 -11 -18   0    3.05    0.46
  11  18   0    3.14    0.42
 -12 -18   0    2.11    0.35
  12  18   0    1.98    0.29
 -13 -18   0   -0.30    0.32
  13  18   0    0.08    0.27
 -14 -18   0    0.76    0.36
  14  18   0    1.11    0.30
 -15 -18   0    1.49    0.39
  15  18   0    1.41    0.32
 -16 -18   0    0.45    0.39
  16  18   0    0.34    0.31
 -17 -18   0   -0.45    0.36
  17  18   0   -0.12    0.31
 -16  19   0   -1.33    0.67
 -15  19   0    0.66    0.64
 -14  19   0    0.70    0.47
 -13  19   0   -0.66    0.39
 -12  19   0    0.08    0.41
 -11  19   0    0.17    0.38
 -10  19   0   -0.35    0.31
  -9  19   0    1.29    0.33
  -8  19   0    4.36    0.52
   7 -19   0    2.52    0.32
  -7  19   0    2.79    0.34
   6 -19   0    0.51    0.16
  -6  19   0    0.69    0.22
  -5  19   0   12.02    0.70
   4 -19   0   12.32    0.68
  -4  19   0   13.50    0.72
   3 -19   0    0.03    0.11
  -3  19   0   -0.02    0.17
   2 -19   0    7.14    0.43
  -2  19   0    7.28    0.47
  -1  19   0    9.55    0.55
  -1  19   0    9.79    0.51
   0  19   0    1.78    0.30
   0  19   0    1.21    0.19
   1  19   0    6.68    0.39
   1  19   0    7.11    0.44
  -2 -19   0   12.94    0.57
   2  19   0   12.60    0.65
   2  19   0   13.88    0.68
  -3 -19   0    3.92    0.27
   3  19   0    4.38    0.37
   3  19   0    3.46    0.28
  -4 -19   0    1.59    0.18
   4  19   0    1.46    0.21
  -5 -19   0    6.00    0.38
   5  19   0    6.22    0.45
  -6 -19   0    2.90    0.32
   6  19   0    3.27    0.39
  -7 -19   0    0.03    0.19
   7  19   0    0.03    0.20
  -8 -19   0    4.62    0.41
   8  19   0    4.42    0.44
  -9 -19   0    5.98    0.49
   9  19   0    5.98    0.50
 -10 -19   0    0.94    0.28
  10  19   0    1.19    0.25
 -11 -19   0    1.87    0.33
  11  19   0    1.74    0.29
 -12 -19   0    5.75    0.59
  12  19   0    6.59    0.54
 -13 -19   0    1.64    0.37
  13  19   0    1.65    0.32
 -14 -19   0   -0.27    0.34
  14  19   0    0.16    0.29
 -15 -19   0    1.97    0.42
  15  19   0    3.14    0.53
 -16 -19   0    0.98    0.39
  16  19   0    0.89    0.33
 -17 -19   0    0.12    0.39
  17  19   0   -0.17    0.32
 -16  20   0   -1.35    0.67
 -15  20   0   -0.73    0.62
 -14  20   0    0.32    0.41
 -13  20   0   -0.49    0.45
 -12  20   0    2.63    0.49
 -11  20   0    4.29    0.54
 -10  20   0    1.97    0.42
  -9  20   0    0.39    0.32
  -8  20   0    5.33    0.59
  -7  20   0    6.72    0.58
   6 -20   0    0.12    0.14
  -6  20   0    0.49    0.23
   5 -20   0   11.27    0.62
  -5  20   0   10.50    0.67
   4 -20   0   15.39    0.83
  -4  20   0   16.74    0.85
   3 -20   0    1.07    0.17
  -3  20   0    1.46    0.24
   2 -20   0    4.41    0.34
  -2  20   0    5.05    0.42
  -1  20   0   17.42    0.87
   0  20   0    2.77    0.35
   0  20   0    2.11    0.22
   1  20   0    0.79    0.12
   2  20   0    7.14    0.48
  -3 -20   0    5.57    0.34
   3  20   0    5.76    0.43
  -4 -20   0    0.27    0.15
   4  20   0    0.60    0.20
  -5 -20   0    7.31    0.43
   5  20   0    7.81    0.52
  -6 -20   0    3.30    0.34
   6  20   0    2.94    0.41
  -7 -20   0    0.52    0.20
   7  20   0    0.44    0.22
  -8 -20   0    1.29    0.24
   8  20   0    1.25    0.25
  -9 -20   0    5.70    0.48
   9  20   0    5.50    0.51
 -10 -20   0    1.02    0.29
  10  20   0    0.98    0.27
 -11 -20   0    0.48    0.30
  11  20   0    0.15    0.27
 -12 -20   0    3.50    0.51
  12  20   0    4.28    0.52
 -13 -20   0    1.08    0.37
  13  20   0    1.17    0.32
 -14 -20   0    0.66    0.36
  14  20   0   -0.22    0.30
 -15 -20   0    0.94    0.39
  15  20   0    0.81    0.33
 -16 -20   0    0.56    0.38
  16  20   0    0.89    0.33
 -15  21   0    1.06    0.69
 -14  21   0    0.38    0.40
 -13  21   0   -0.79    0.43
 -12  21   0   -0.12    0.40
 -11  21   0    1.82    0.47
 -10  21   0    1.77    0.43
  -9  21   0   -0.15    0.31
  -8  21   0    3.08    0.55
  -7  21   0    6.69    0.61
  -6  21   0    0.32    0.23
   5 -21   0    2.32    0.32
  -5  21   0    3.01    0.44
   4 -21   0   18.39    0.98
  -4  21   0   20.47    1.00
   3 -21   0   11.08    0.66
  -3  21   0   13.47    0.75
   2 -21   0    1.92    0.28
   1 -21   0   18.83    1.00
  -1  21   0   21.70    1.00
   0  21   0   13.71    0.74
   1  21   0    0.41    0.19
   2  21   0    9.38    0.58
   3  21   0    6.92    0.49
  -4 -21   0    0.50    0.16
   4  21   0    0.54    0.21
  -5 -21   0    1.91    0.30
   5  21   0    2.60    0.40
  -6 -21   0    9.26    0.51
   6  21   0    9.59    0.60
  -7 -21   0    2.57    0.35
   7  21   0    1.89    0.28
  -8 -21   0    1.40    0.25
   8  21   0    1.55    0.28
  -9 -21   0    3.80    0.44
   9  21   0    3.81    0.48
 -10 -21   0    2.02    0.32
  10  21   0    2.21    0.32
 -11 -21   0    0.05    0.29
  11  21   0   -0.11    0.28
 -12 -21   0    2.13    0.37
  12  21   0    2.36    0.35
 -13 -21   0    3.02    0.40
  13  21   0    3.21    0.52
 -14 -21   0    0.34    0.35
  14  21   0    0.46    0.31
 -15 -21   0    0.67    0.38
  15  21   0    0.41    0.31
 -15  22   0    0.47    0.70
 -14  22   0    1.63    0.43
 -13  22   0    1.35    0.49
 -12  22   0    0.04    0.42
 -11  22   0    1.23    0.47
 -10  22   0    2.88    0.47
  -9  22   0    0.12    0.36
  -8  22   0    0.94    0.34
  -7  22   0    3.06    0.40
  -6  22   0    2.07    0.33
  -5  22   0    2.74    0.49
  -4  22   0    5.20    0.53
  -3  22   0    5.26    0.55
  -2  22   0    2.59    0.46
  -1  22   0   12.64    0.72
   0  22   0   10.02    0.61
   1  22   0    0.91    0.23
   2  22   0    4.97    0.44
   3  22   0    6.69    0.52
   4  22   0    2.57    0.39
  -5 -22   0    0.99    0.19
   5  22   0    1.28    0.25
  -6 -22   0    6.04    0.43
   6  22   0    6.91    0.53
  -7 -22   0    2.48    0.36
   7  22   0    2.04    0.30
  -8 -22   0    0.13    0.23
   8  22   0    0.15    0.26
  -9 -22   0    4.51    0.47
   9  22   0    4.61    0.53
 -10 -22   0    2.79    0.35
  10  22   0    2.76    0.36
 -11 -22   0   -0.37    0.29
  11  22   0   -0.27    0.28
 -12 -22   0    0.76    0.33
  12  22   0    0.74    0.31
 -13 -22   0    1.38    0.36
  13  22   0    1.19    0.33
 -14 -22   0    0.23    0.35
  14  22   0    0.52    0.32
 -15 -22   0    0.26    0.36
  15  22   0    0.15    0.32
 -14  23   0    1.04    0.44
 -13  23   0    1.56    0.43
 -12  23   0    0.00    0.45
 -11  23   0    2.53    0.49
 -10  23   0    3.80    0.55
  -9  23   0    1.19    0.40
  -8  23   0    1.03    0.37
  -7  23   0    6.98    0.67
  -6  23   0    5.47    0.59
  -5  23   0    0.34    0.27
  -4  23   0   15.42    0.90
  -3  23   0   11.63    0.74
  -2  23   0    0.55    0.27
  -1  23   0    8.63    0.63
   0  23   0   12.16    0.71
   1  23   0    1.60    0.27
   2  23   0    0.40    0.23
   3  23   0    6.09    0.52
   4  23   0    4.80    0.49
   5  23   0    0.12    0.24
  -6 -23   0    3.19    0.35
   6  23   0    3.45    0.46
  -7 -23   0    3.15    0.38
   7  23   0    3.45    0.48
  -8 -23   0   -0.18    0.22
   8  23   0   -0.21    0.27
  -9 -23   0    1.53    0.28
   9  23   0    1.39    0.32
 -10 -23   0    1.86    0.32
  10  23   0    1.93    0.34
 -11 -23   0    0.14    0.30
  11  23   0    0.12    0.31
 -12 -23   0    0.07    0.32
  12  23   0   -0.11    0.31
 -13 -23   0    1.19    0.35
  13  23   0    0.79    0.33
 -14 -23   0    0.32    0.35
  14  23   0   -0.35    0.31
 -13  24   0    1.71    0.48
 -12  24   0    0.35    0.42
 -11  24   0    0.15    0.40
 -10  24   0    3.21    0.52
  -9  24   0    2.47    0.46
  -8  24   0    0.53    0.36
  -7  24   0    4.48    0.65
  -6  24   0    5.55    0.65
  -5  24   0    0.34    0.28
  -4  24   0    5.11    0.59
  -3  24   0   17.78    0.98
  -2  24   0    5.78    0.64
  -1  24   0    3.43    0.53
   0  24   0    8.84    0.64
   1  24   0    3.34    0.48
   2  24   0    0.30    0.25
   3  24   0    2.49    0.32
   4  24   0    5.55    0.51
   5  24   0    0.66    0.27
   6  24   0    1.60    0.30
  -7 -24   0    3.73    0.41
   7  24   0    4.32    0.53
  -8 -24   0    1.12    0.26
   8  24   0    0.66    0.30
  -9 -24   0    0.33    0.26
   9  24   0    0.10    0.29
 -10 -24   0    1.54    0.31
  10  24   0    1.13    0.33
 -11 -24   0    0.42    0.31
  11  24   0   -0.38    0.30
 -12 -24   0   -0.44    0.30
 -13 -24   0    0.67    0.34
  13  24   0   -0.04    0.33
 -12  25   0    0.65    0.41
 -11  25   0    0.41    0.38
 -10  25   0    1.40    0.48
  -9  25   0    3.11    0.51
  -8  25   0    0.31    0.38
  -7  25   0    3.15    0.46
  -6  25   0    9.31    0.79
  -5  25   0    1.67    0.35
  -4  25   0    1.64    0.34
  -3  25   0    9.39    0.72
  -2  25   0   11.11    0.79
  -1  25   0    0.99    0.34
   0  25   0   10.13    0.71
   1  25   0    5.99    0.56
   2  25   0    0.23    0.27
   3  25   0    2.68    0.46
   4  25   0    2.24    0.33
   5  25   0    0.71    0.29
   6  25   0    0.03    0.28
   7  25   0    2.62    0.36
   8  25   0    1.33    0.33
  -9 -25   0   -0.18    0.24
   9  25   0   -0.50    0.30
 -10 -25   0    2.19    0.31
  10  25   0    1.27    0.34
 -11 -25   0    1.25    0.31
  11  25   0    0.37    0.33
 -12 -25   0   -0.04    0.30
 -11  26   0    0.37    0.40
 -10  26   0    0.90    0.41
  -9  26   0    2.40    0.46
  -8  26   0    1.11    0.42
  -7  26   0    0.97    0.40
  -6  26   0    5.06    0.69
  -5  26   0    2.42    0.40
  -4  26   0    0.18    0.31
  -3  26   0    4.27    0.61
  -2  26   0    5.89    0.63
  -1  26   0    0.51    0.40
   0  26   0    7.06    0.67
   1  26   0   13.08    0.81
   2  26   0    1.05    0.31
   3  26   0    4.32    0.56
   4  26   0    4.31    0.53
   5  26   0   -0.03    0.29
   6  26   0    0.00    0.30
   7  26   0    2.41    0.37
   8  26   0    0.68    0.32
  10  26   0   -0.23    0.32
  11  26   0    0.68    0.34
 -10  27   0    1.33    0.45
  -9  27   0    1.58    0.45
  -8  27   0    1.33    0.44
  -7  27   0    0.52    0.39
  -6  27   0    2.98    0.46
  -5  27   0    1.87    0.41
  -4  27   0   -0.15    0.33
  -3  27   0    1.36    0.36
  -2  27   0    2.21    0.39
   0  27   0    3.22    0.48
   1  27   0   11.07    0.80
   2  27   0    4.61    0.57
   3  27   0    0.80    0.33
   4  27   0   10.39    0.75
   5  27   0    4.46    0.56
   6  27   0   -0.49    0.30
   7  27   0    1.48    0.35
   8  27   0    0.52    0.33
  10  27   0    0.01    0.33
  -9  28   0    2.37    0.46
  -8  28   0    2.29    0.47
  -7  28   0    0.34    0.39
  -6  28   0    2.57    0.45
  -5  28   0    3.94    0.67
  -4  28   0    0.49    0.36
  -3  28   0    1.36    0.38
  -2  28   0    3.08    0.44
  -1  28   0    0.29    0.34
   1  28   0    3.75    0.63
   2  28   0    2.93    0.42
   3  28   0    0.10    0.33
   4  28   0    2.52    0.39
   5  28   0    3.53    0.58
   6  28   0   -0.35    0.31
   7  28   0    0.76    0.33
   8  28   0    1.32    0.35
  -8  29   0    1.30    0.47
  -7  29   0    0.37    0.38
  -6  29   0    1.68    0.43
  -5  29   0    4.44    0.67
  -4  29   0    1.58    0.40
  -3  29   0    1.39    0.39
  -2  29   0    5.13    0.66
  -1  29   0    2.91    0.43
   1  29   0    1.34    0.52
   2  29   0    1.64    0.43
   3  29   0   -0.47    0.36
   4  29   0    1.44    0.38
   5  29   0    1.35    0.38
   6  29   0   -0.42    0.34
   7  29   0   -0.46    0.33
   8  29   0    0.50    0.34
  -6  30   0    0.49    0.41
  -5  30   0    5.03    0.70
  -4  30   0    3.88    0.66
  -3  30   0    0.50    0.37
  -2  30   0    4.47    0.65
  -1  30   0    2.04    0.42
   0  30   0    0.11    0.36
   1  30   0   13.00    0.90
   2  30   0    1.71    0.53
   3  30   0   -0.71    0.40
   4  30   0   -0.42    0.37
   5  30   0    1.57    0.38
   6  30   0   -0.34    0.35
  -3  31   0    0.15    0.38
  -2  31   0    1.52    0.40
  -1  31   0    3.02    0.45
   0  31   0    0.06    0.37
   1  31   0    0.07    0.37
   3  31   0   -0.97    0.53
   1  31  -1    2.33    0.43
   0  31  -1   -0.21    0.36
  -1  31  -1    1.43    0.40
  -2  31  -1    4.37    0.67
   5  30  -1   -0.08    0.36
   4  30  -1    0.30    0.40
   2  30  -1   -0.24    0.52
   0  30  -1    0.85    0.37
  -1  30  -1    0.39    0.36
  -2  30  -1    5.30    0.65
  -3  30  -1    2.49    0.42
  -4  30  -1    0.26    0.36
  -5  30  -1    1.13    0.39
   7  29  -1    1.02    0.36
   5  29  -1    0.51    0.35
   4  29  -1    2.12    0.40
   3  29  -1    0.01    0.39
   2  29  -1   -0.60    0.41
   0  29  -1    1.86    0.39
  -1  29  -1    0.20    0.35
  -2  29  -1    3.56    0.62
  -3  29  -1    2.31    0.41
  -4  29  -1    0.32    0.35
  -5  29  -1    2.47    0.43
  -6  29  -1    3.03    0.46
  -7  29  -1    0.78    0.40
   8  28  -1    0.00    0.32
   7  28  -1    2.29    0.37
   6  28  -1    0.06    0.32
   5  28  -1    0.25    0.34
   4  28  -1    3.48    0.59
   3  28  -1    2.76    0.40
   2  28  -1   -0.24    0.36
   1  28  -1    3.05    0.51
  -1  28  -1    0.02    0.33
  -2  28  -1    1.32    0.37
  -3  28  -1    2.53    0.41
  -4  28  -1    0.23    0.34
  -5  28  -1    0.78    0.38
  -6  28  -1    5.24    0.71
  -7  28  -1    1.54    0.41
  -8  28  -1    0.37    0.39
  -9  28  -1    2.39    0.48
  10  27  -1   -0.16    0.32
   7  27  -1    1.78    0.36
   6  27  -1    1.78    0.34
   5  27  -1    0.05    0.31
   4  27  -1    6.35    0.62
   3  27  -1    4.56    0.58
   2  27  -1    0.38    0.32
   1  27  -1    3.14    0.44
   0  27  -1    3.66    0.53
  -2  27  -1    0.96    0.34
  -3  27  -1    2.77    0.41
  -4  27  -1    1.14    0.37
  -5  27  -1    0.21    0.34
  -6  27  -1    2.01    0.41
  -7  27  -1    1.89    0.42
  -8  27  -1    0.46    0.40
  -9  27  -1    1.90    0.43
 -10  27  -1    1.95    0.42
  10  26  -1    0.00    0.32
   9  26  -1   -0.39    0.30
   8  26  -1   -0.47    0.30
   7  26  -1    1.11    0.33
   6  26  -1    0.90    0.31
   5  26  -1   -0.10    0.28
   4  26  -1    6.37    0.59
   3  26  -1   12.55    0.79
   2  26  -1    1.16    0.32
   1  26  -1    5.78    0.61
   0  26  -1   14.11    0.88
  -2  26  -1    0.50    0.31
  -3  26  -1   10.58    0.77
  -4  26  -1    4.59    0.62
  -5  26  -1    0.26    0.33
  -6  26  -1    3.67    0.64
  -7  26  -1    3.16    0.47
  -8  26  -1    0.13    0.38
  -9  26  -1    0.54    0.40
 -10  26  -1    1.24    0.44
 -11  26  -1    0.47    0.41
 -12 -25   1    0.25    0.30
 -11 -25   1    0.00    0.29
  10  25  -1    1.07    0.33
   9  25  -1    0.30    0.32
   8  25  -1   -0.45    0.28
   7  25  -1    1.20    0.31
   6  25  -1    1.51    0.32
   5  25  -1    0.02    0.27
   4  25  -1    0.16    0.27
   3  25  -1    5.65    0.53
   2  25  -1    3.28    0.49
   1  25  -1    0.94    0.28
   0  25  -1    9.70    0.71
  -1  25  -1    8.97    0.73
  -2  25  -1    0.40    0.29
  -3  25  -1    6.67    0.64
  -4  25  -1   12.35    0.83
  -5  25  -1    0.90    0.33
  -6  25  -1    5.18    0.66
  -7  25  -1    6.29    0.72
  -8  25  -1    1.81    0.42
  -9  25  -1    0.41    0.41
 -10  25  -1    2.01    0.45
 -11  25  -1    0.69    0.41
 -12  25  -1    0.24    0.40
  13  24  -1   -0.55    0.31
 -13 -24   1    0.56    0.33
  12  24  -1   -0.29    0.31
 -12 -24   1    0.27    0.31
 -11 -24   1   -0.38    0.28
  10  24  -1    1.35    0.33
 -10 -24   1    1.70    0.31
   9  24  -1    3.11    0.51
  -9 -24   1    3.53    0.45
   8  24  -1   -0.30    0.28
  -8 -24   1   -0.28    0.22
   7  24  -1    2.41    0.34
   6  24  -1    5.32    0.53
   5  24  -1    1.23    0.29
   4  24  -1    1.64    0.29
   3  24  -1    3.66    0.47
   2  24  -1    7.02    0.56
   1  24  -1    0.35    0.25
   0  24  -1    8.71    0.64
  -1  24  -1    9.84    0.71
  -3  24  -1    4.06    0.54
  -4  24  -1    5.18    0.57
  -5  24  -1    1.86    0.35
  -6  24  -1    1.52    0.35
  -7  24  -1    6.30    0.70
  -8  24  -1    1.92    0.41
  -9  24  -1    0.58    0.40
 -10  24  -1    2.91    0.52
 -11  24  -1    2.05    0.45
 -12  24  -1    0.54    0.42
 -13  24  -1    1.45    0.47
 -14 -23   1   -0.15    0.34
  13  23  -1    0.21    0.32
 -13 -23   1    0.73    0.35
  12  23  -1    1.31    0.33
 -12 -23   1    1.53    0.35
  11  23  -1   -0.12    0.30
 -11 -23   1    0.15    0.30
  10  23  -1   -0.26    0.28
 -10 -23   1    0.23    0.28
   9  23  -1    1.46    0.32
  -9 -23   1    2.10    0.30
   8  23  -1    1.32    0.31
  -8 -23   1    1.47    0.27
   7  23  -1    0.70    0.27
  -7 -23   1    0.69    0.23
   6  23  -1    4.36    0.49
   5  23  -1    1.05    0.26
   4  23  -1    0.14    0.24
   3  23  -1    5.99    0.52
   2  23  -1    8.66    0.58
   1  23  -1    2.63    0.44
   0  23  -1    5.01    0.48
  -1  23  -1   11.61    0.72
  -2  23  -1    1.77    0.33
  -3  23  -1    3.57    0.50
  -4  23  -1   13.63    0.81
  -5  23  -1    3.49    0.53
  -6  23  -1    0.35    0.29
  -7  23  -1    4.85    0.61
  -8  23  -1    4.59    0.65
  -9  23  -1    0.02    0.37
 -10  23  -1    1.44    0.44
 -11  23  -1    5.93    0.82
 -12  23  -1    0.60    0.46
 -13  23  -1    0.43    0.39
 -14  23  -1    1.68    0.44
  15  22  -1    0.33    0.32
 -15 -22   1    0.62    0.38
  14  22  -1   -0.60    0.29
 -14 -22   1   -0.49    0.33
  13  22  -1   -0.02    0.30
 -13 -22   1   -0.01    0.33
  12  22  -1    1.83    0.34
 -12 -22   1    1.76    0.36
  11  22  -1    0.40    0.30
 -11 -22   1    0.66    0.32
  10  22  -1    0.16    0.28
 -10 -22   1    0.59    0.29
   9  22  -1    4.59    0.53
  -9 -22   1    4.51    0.47
   8  22  -1    2.20    0.31
  -8 -22   1    1.85    0.28
   7  22  -1    0.15    0.25
  -7 -22   1   -0.09    0.20
   6  22  -1    3.90    0.46
  -6 -22   1    4.05    0.37
   5  22  -1    5.02    0.48
   4  22  -1    0.52    0.22
   3  22  -1    3.59    0.44
   2  22  -1   12.57    0.70
   1  22  -1    6.18    0.50
   0  22  -1    2.51    0.41
  -1  22  -1   16.13    0.86
  -2  22  -1    6.23    0.54
  -3  22  -1    0.51    0.24
  -4  22  -1    4.67    0.50
  -5  22  -1    7.86    0.61
  -6  22  -1    0.11    0.25
  -7  22  -1    2.76    0.39
  -8  22  -1    4.80    0.64
  -9  22  -1    1.91    0.42
 -10  22  -1    1.29    0.41
 -11  22  -1    2.88    0.52
 -12  22  -1    2.91    0.49
 -13  22  -1   -0.24    0.43
 -14  22  -1    1.45    0.41
  15  21  -1    1.29    0.34
 -15 -21   1    0.93    0.38
  14  21  -1    0.01    0.31
 -14 -21   1    0.47    0.36
  13  21  -1    0.92    0.32
 -13 -21   1    0.99    0.36
  12  21  -1    2.30    0.34
 -12 -21   1    2.38    0.38
  11  21  -1    1.22    0.31
 -11 -21   1    1.46    0.34
  10  21  -1    0.13    0.27
 -10 -21   1   -0.20    0.27
   9  21  -1    3.26    0.48
  -9 -21   1    3.09    0.43
   8  21  -1    4.05    0.48
  -8 -21   1    4.07    0.42
   7  21  -1   -0.19    0.22
  -7 -21   1   -0.11    0.20
   6  21  -1    1.81    0.27
  -6 -21   1    1.37    0.22
   5  21  -1    3.67    0.43
  -5 -21   1    3.33    0.33
   4  21  -1    3.63    0.42
   3  21  -1    0.96    0.21
   2  21  -1   15.16    0.78
   1  21  -1   13.58    0.73
   0  21  -1    0.34    0.19
  -1  21  -1   15.01    0.79
  -2  21  -1   16.47    0.83
   2 -21   1   14.26    0.79
   3 -21   1    0.20    0.14
  -4  21  -1    6.71    0.51
   4 -21   1    4.97    0.41
  -5  21  -1    4.53    0.50
  -6  21  -1    1.70    0.30
  -7  21  -1    2.90    0.50
  -8  21  -1    5.06    0.60
  -9  21  -1    2.11    0.39
 -10  21  -1   -0.47    0.35
 -11  21  -1    0.73    0.42
 -12  21  -1    0.37    0.42
 -13  21  -1   -0.82    0.41
 -14  21  -1    0.47    0.48
 -15  21  -1    2.20    0.72
  16  20  -1    0.59    0.31
 -16 -20   1    0.23    0.38
  15  20  -1    1.58    0.34
 -15 -20   1    1.59    0.40
  14  20  -1    1.47    0.33
 -14 -20   1    1.32    0.38
  13  20  -1    0.12    0.29
 -13 -20   1    0.20    0.34
  12  20  -1    2.16    0.33
 -12 -20   1    1.99    0.36
  11  20  -1    1.93    0.32
 -11 -20   1    1.92    0.34
  10  20  -1    0.06    0.25
 -10 -20   1   -0.08    0.27
   9  20  -1    2.11    0.30
  -9 -20   1    2.62    0.31
   8  20  -1    4.09    0.44
  -8 -20   1    3.76    0.42
   7  20  -1    0.79    0.24
  -7 -20   1    0.81    0.21
   6  20  -1    1.12    0.23
  -6 -20   1    1.15    0.20
   5  20  -1    9.41    0.58
  -5 -20   1    9.43    0.49
   4  20  -1    3.12    0.37
  -4 -20   1    3.51    0.29
   3  20  -1    0.05    0.17
   2  20  -1    4.76    0.41
   1  20  -1   11.13    0.61
   1  20  -1   12.94    0.65
   0  20  -1    0.02    0.10
   0  20  -1    0.39    0.18
  -1  20  -1   15.72    0.78
  -1  20  -1   14.89    0.76
  -2  20  -1   18.89    0.94
   2 -20   1   18.51    0.93
   3 -20   1    1.02    0.17
  -4  20  -1    2.61    0.38
   4 -20   1    1.91    0.30
  -5  20  -1    8.53    0.59
   5 -20   1    8.55    0.54
  -6  20  -1    2.77    0.42
  -7  20  -1    0.27    0.24
  -8  20  -1    4.56    0.57
  -9  20  -1    3.16    0.42
 -10  20  -1   -0.23    0.34
 -11  20  -1    1.79    0.43
 -12  20  -1    0.23    0.40
 -13  20  -1   -0.75    0.42
 -14  20  -1   -0.14    0.38
 -15  20  -1    2.11    0.72
 -16  20  -1    0.17    0.68
  16  19  -1    0.15    0.30
 -16 -19   1   -0.23    0.38
  15  19  -1    1.66    0.33
 -15 -19   1    1.24    0.39
  14  19  -1    1.85    0.32
 -14 -19   1    1.45    0.39
  13  19  -1    0.26    0.28
 -13 -19   1   -0.08    0.33
  12  19  -1    2.92    0.46
 -12 -19   1    2.57    0.38
  11  19  -1    4.67    0.49
 -11 -19   1    4.77    0.53
  10  19  -1    0.61    0.25
 -10 -19   1    0.68    0.28
   9  19  -1    1.40    0.25
  -9 -19   1    1.01    0.26
   8  19  -1    5.26    0.47
  -8 -19   1    4.82    0.43
   7  19  -1    2.82    0.37
  -7 -19   1    2.61    0.35
   6  19  -1    0.02    0.19
  -6 -19   1    0.10    0.17
   5  19  -1   10.06    0.58
  -5 -19   1    9.85    0.50
   4  19  -1    8.32    0.50
  -4 -19   1    8.25    0.43
   3  19  -1    0.16    0.16
   3  19  -1    0.13    0.09
  -3 -19   1    0.16    0.12
   2  19  -1    9.41    0.51
   2  19  -1    9.84    0.54
   1  19  -1    8.17    0.47
   1  19  -1    9.20    0.51
   0  19  -1    0.71    0.16
   0  19  -1    0.34    0.10
  -1  19  -1    2.96    0.32
  -1  19  -1    2.74    0.25
  -2  19  -1   18.37    0.90
  -3  19  -1    7.31    0.49
   3 -19   1    6.44    0.42
  -4  19  -1    2.49    0.37
   4 -19   1    2.42    0.30
  -5  19  -1   12.07    0.71
   5 -19   1   13.13    0.70
  -6  19  -1    4.23    0.44
   6 -19   1    3.76    0.36
  -7  19  -1    0.07    0.22
  -8  19  -1    1.80    0.31
  -9  19  -1    2.78    0.39
 -10  19  -1   -0.20    0.32
 -11  19  -1    2.53    0.45
 -12  19  -1    6.51    0.77
 -13  19  -1    0.44    0.48
 -14  19  -1   -0.28    0.42
 -15  19  -1    2.38    0.70
 -16  19  -1   -0.27    0.72
  17  18  -1    0.53    0.31
 -17 -18   1    0.06    0.39
  16  18  -1    0.09    0.31
 -16 -18   1    0.02    0.38
  15  18  -1    0.79    0.31
 -15 -18   1    0.52    0.38
  14  18  -1    2.84    0.48
 -14 -18   1    1.95    0.39
  13  18  -1    0.54    0.28
 -13 -18   1    0.53    0.34
  12  18  -1    0.43    0.26
 -12 -18   1   -0.12    0.31
  11  18  -1    6.12    0.50
 -11 -18   1    5.78    0.52
  10  18  -1    2.11    0.27
 -10 -18   1    1.55    0.29
   9  18  -1    0.24    0.21
  -9 -18   1   -0.04    0.22
   8  18  -1    7.62    0.51
  -8 -18   1    7.55    0.49
   7  18  -1    8.23    0.52
  -7 -18   1    8.08    0.47
   6  18  -1    0.39    0.18
  -6 -18   1    0.38    0.17
   5  18  -1    8.69    0.51
   5  18  -1    7.98    0.45
  -5 -18   1    8.88    0.45
   4  18  -1    9.91    0.54
   4  18  -1    9.10    0.50
  -4 -18   1    9.79    0.47
   3  18  -1    2.33    0.28
   3  18  -1    1.95    0.21
  -3 -18   1    2.07    0.22
   2  18  -1    5.40    0.36
   2  18  -1    5.16    0.33
  -2 -18   1    5.51    0.29
   1  18  -1   13.24    0.67
   1  18  -1   13.67    0.67
   0  18  -1    4.56    0.33
   0  18  -1    3.91    0.28
  -1  18  -1    2.10    0.22
  -1  18  -1    2.36    0.28
  -2  18  -1   10.67    0.58
  -3  18  -1    7.44    0.47
   3 -18   1    7.28    0.44
  -4  18  -1    0.19    0.16
   4 -18   1    0.03    0.12
  -5  18  -1    9.34    0.59
   5 -18   1   10.12    0.57
  -6  18  -1    9.86    0.64
   6 -18   1   11.11    0.61
  -7  18  -1    0.44    0.23
   7 -18   1    0.40    0.15
  -8  18  -1    0.35    0.24
  -9  18  -1    1.41    0.33
 -10  18  -1   -0.21    0.29
 -11  18  -1   -0.02    0.32
 -12  18  -1    0.75    0.42
 -13  18  -1    0.21    0.42
 -14  18  -1   -0.72    0.48
 -15  18  -1    1.60    0.67
 -16  18  -1   -0.37    0.69
 -17  18  -1    0.01    0.45
  17  17  -1    0.90    0.32
 -17 -17   1    0.12    0.38
  16  17  -1    0.20    0.30
 -16 -17   1   -0.27    0.37
  15  17  -1    0.19    0.29
 -15 -17   1   -0.06    0.36
  14  17  -1    2.08    0.32
 -14 -17   1    1.51    0.38
  13  17  -1    0.86    0.27
 -13 -17   1    0.39    0.33
  12  17  -1    0.21    0.23
 -12 -17   1    0.21    0.29
  11  17  -1    1.87    0.26
 -11 -17   1    1.50    0.30
  10  17  -1    5.55    0.45
 -10 -17   1    5.39    0.47
   9  17  -1    0.07    0.18
  -9 -17   1   -0.16    0.21
   8  17  -1    6.74    0.44
  -8 -17   1    5.80    0.43
   7  17  -1    9.79    0.55
  -7 -17   1    9.83    0.52
   6  17  -1    0.25    0.09
   6  17  -1    0.48    0.16
  -6 -17   1    0.44    0.16
   5  17  -1   11.08    0.57
   5  17  -1   10.68    0.55
  -5 -17   1   10.83    0.52
   4  17  -1   20.31    0.94
   4  17  -1   19.13    0.94
  -4 -17   1   20.42    0.83
   3  17  -1    6.20    0.39
   3  17  -1    5.75    0.35
  -3 -17   1    6.09    0.32
   2  17  -1    3.60    0.29
   2  17  -1    3.57    0.25
  -2 -17   1    3.74    0.23
   1  17  -1   18.92    0.89
   1  17  -1   19.37    0.90
  -1 -17   1   18.51    0.77
   0  17  -1   14.01    0.69
   0  17  -1   14.12    0.69
  -1  17  -1    0.19    0.13
  -1  17  -1    0.14    0.09
  -2  17  -1   15.40    0.73
  -2  17  -1   14.04    0.72
  -3  17  -1   12.34    0.65
   3 -17   1   12.79    0.65
  -4  17  -1    0.26    0.15
   4 -17   1    0.10    0.11
  -5  17  -1    6.10    0.45
   5 -17   1    6.55    0.42
  -6  17  -1   14.05    0.78
   6 -17   1   15.23    0.77
  -7  17  -1    4.03    0.44
   7 -17   1    4.46    0.37
  -8  17  -1    2.60    0.32
   8 -17   1    2.31    0.32
  -9  17  -1    7.74    0.62
 -10  17  -1    3.20    0.41
 -11  17  -1   -0.24    0.30
 -12  17  -1    1.62    0.41
 -13  17  -1    0.21    0.41
 -14  17  -1   -0.72    0.46
 -15  17  -1   -0.74    0.56
 -16  17  -1    0.37    0.68
 -17  17  -1   -0.44    0.45
  18  16  -1    0.36    0.31
 -18 -16   1    0.04    0.39
  17  16  -1    0.37    0.31
 -17 -16   1    0.18    0.39
  16  16  -1    0.62    0.31
 -16 -16   1    0.27    0.38
  15  16  -1    0.51    0.30
 -15 -16   1    0.38    0.36
  14  16  -1    2.23    0.32
 -14 -16   1    1.73    0.37
  13  16  -1    1.68    0.28
 -13 -16   1    1.63    0.34
  12  16  -1    0.13    0.22
 -12 -16   1   -0.22    0.28
  11  16  -1    3.43    0.39
 -11 -16   1    3.13    0.45
  10  16  -1    2.50    0.34
 -10 -16   1    1.95    0.28
   9  16  -1    0.28    0.17
  -9 -16   1    0.06    0.21
   8  16  -1    1.24    0.18
  -8 -16   1    0.87    0.20
   7  16  -1    5.76    0.38
   7  16  -1    5.35    0.33
  -7 -16   1    5.13    0.37
   6  16  -1    0.42    0.10
   6  16  -1    0.70    0.15
  -6 -16   1    0.49    0.16
   5  16  -1    0.65    0.15
   5  16  -1    0.51    0.10
  -5 -16   1    0.72    0.14
   4  16  -1   11.82    0.59
   4  16  -1   11.84    0.59
  -4 -16   1   11.86    0.53
   3  16  -1    5.30    0.33
   3  16  -1    5.87    0.35
  -3 -16   1    6.05    0.31
   2  16  -1    0.06    0.08
   2  16  -1    0.13    0.11
  -2 -16   1    0.10    0.09
   1  16  -1   21.80    1.03
   1  16  -1   23.67    1.06
  -1 -16   1   22.13    0.89
   0  16  -1   32.35    1.47
   0  16  -1   31.21    1.42
  -1  16  -1    1.73    0.22
  -1  16  -1    1.44    0.18
  -2  16  -1   14.54    0.68
  -2  16  -1   12.83    0.67
  -3  16  -1   25.74    1.23
   3 -16   1   27.81    1.27
  -4  16  -1    2.16    0.28
   4 -16   1    1.69    0.23
  -5  16  -1    1.66    0.29
   5 -16   1    1.83    0.25
  -6  16  -1    8.79    0.54
  -7  16  -1    3.54    0.39
   7 -16   1    3.65    0.32
  -8  16  -1    0.65    0.22
   8 -16   1    0.32    0.14
  -9  16  -1   10.43    0.69
   9 -16   1   10.86    0.62
 -10  16  -1   10.51    0.72
 -11  16  -1    0.32    0.30
 -12  16  -1    1.63    0.40
 -13  16  -1    3.11    0.47
 -14  16  -1   -0.62    0.46
 -15  16  -1   -0.95    0.53
 -17  16  -1    0.57    0.48
 -18  16  -1   -0.20    0.46
  18  15  -1    0.40    0.33
 -18 -15   1   -0.26    0.38
  17  15  -1    0.87    0.32
 -17 -15   1   -0.07    0.38
  16  15  -1    1.00    0.32
 -16 -15   1    0.42    0.37
  15  15  -1   -0.08    0.29
 -15 -15   1   -0.12    0.33
  14  15  -1    2.12    0.31
 -14 -15   1    1.92    0.36
  13  15  -1    3.89    0.45
 -13 -15   1    3.24    0.50
  12  15  -1    0.54    0.22
 -12 -15   1    0.17    0.27
  11  15  -1    5.46    0.43
 -11 -15   1    5.20    0.48
  10  15  -1   20.32    0.96
 -10 -15   1   20.02    0.92
   9  15  -1    2.56    0.25
   9  15  -1    3.14    0.30
  -9 -15   1    2.77    0.38
   8  15  -1    1.45    0.20
   8  15  -1    1.58    0.27
  -8 -15   1    1.35    0.21
   7  15  -1    7.58    0.43
   7  15  -1    7.39    0.41
  -7 -15   1    7.64    0.42
   6  15  -1    2.34    0.25
   6  15  -1    2.32    0.20
  -6 -15   1    2.47    0.26
   5  15  -1    0.10    0.11
   5  15  -1    0.06    0.08
  -5 -15   1    0.13    0.12
   4  15  -1    4.01    0.29
   4  15  -1    4.01    0.25
  -4 -15   1    4.03    0.26
   3  15  -1   14.67    0.69
   3  15  -1   14.86    0.71
  -3 -15   1   14.48    0.61
   2  15  -1    0.49    0.09
   2  15  -1    0.58    0.11
  -2 -15   1    0.73    0.10
   1  15  -1    9.39    0.46
   1  15  -1    8.62    0.45
  -1 -15   1    8.78    0.38
   0  15  -1   42.28    1.86
   0  15  -1   40.54    1.80
   0 -15   1   39.51    1.56
  -1  15  -1   14.59    0.70
  -1  15  -1   14.33    0.69
  -2  15  -1    5.18    0.32
  -2  15  -1    5.42    0.33
  -3  15  -1   14.19    0.69
  -4  15  -1    7.95    0.46
   4 -15   1    8.06    0.45
  -5  15  -1    0.23    0.14
   5 -15   1    0.23    0.11
  -6  15  -1   12.89    0.68
  -7  15  -1    9.25    0.58
   7 -15   1   10.00    0.55
  -8  15  -1    0.28    0.19
   8 -15   1    0.13    0.13
  -9  15  -1    7.74    0.57
   9 -15   1    7.81    0.49
 -10  15  -1    7.06    0.62
  10 -15   1    8.54    0.54
 -11  15  -1    0.70    0.29
 -12  15  -1    2.08    0.41
 -13  15  -1    4.98    0.73
 -14  15  -1    1.00    0.44
 -15  15  -1    0.14    0.54
 -17  15  -1    1.01    0.49
 -18  15  -1    0.15    0.46
  18  14  -1    0.17    0.32
 -18 -14   1   -0.14    0.38
  17  14  -1    0.41    0.32
 -17 -14   1    0.14    0.37
  16  14  -1    1.13    0.32
 -16 -14   1    0.74    0.37
  15  14  -1    0.12    0.29
 -15 -14   1   -0.22    0.33
  14  14  -1    0.20    0.26
 -14 -14   1    0.27    0.31
  13  14  -1    3.35    0.43
 -13 -14   1    2.33    0.35
  12  14  -1    2.89    0.39
 -12 -14   1    2.16    0.32
  11  14  -1   -0.01    0.18
 -11 -14   1    0.28    0.24
  10  14  -1    5.45    0.36
  10  14  -1    5.91    0.41
 -10 -14   1    6.31    0.45
   9  14  -1   10.44    0.54
   9  14  -1    9.99    0.53
  -9 -14   1   10.17    0.55
   8  14  -1    0.05    0.08
   8  14  -1   -0.04    0.12
  -8 -14   1    0.03    0.16
   7  14  -1    9.97    0.50
   7  14  -1    9.88    0.50
  -7 -14   1    9.75    0.49
   6  14  -1    7.94    0.42
   6  14  -1    8.00    0.42
  -6 -14   1    8.17    0.41
   5  14  -1    0.07    0.10
   5  14  -1    0.04    0.07
  -5 -14   1   -0.06    0.10
   4  14  -1    2.84    0.23
   4  14  -1    2.85    0.21
  -4 -14   1    3.35    0.23
   3  14  -1    7.50    0.38
   3  14  -1    6.94    0.38
  -3 -14   1    7.20    0.34
   2  14  -1    8.81    0.43
   2  14  -1    8.15    0.43
  -2 -14   1    8.29    0.37
   1  14  -1    7.66    0.38
   1  14  -1    6.95    0.38
  -1 -14   1    6.90    0.32
   0  14  -1   42.78    1.91
   0  14  -1   45.14    1.98
   0 -14   1   42.36    1.66
  -1  14  -1   22.68    1.05
  -1  14  -1   22.47    1.02
  -2  14  -1    2.42    0.22
  -2  14  -1    2.54    0.20
  -3  14  -1   40.77    1.81
  -4  14  -1   29.08    1.35
   4 -14   1   30.29    1.39
  -5  14  -1    0.16    0.12
   5 -14   1    0.18    0.11
  -6  14  -1    4.98    0.38
   6 -14   1    5.83    0.37
  -7  14  -1   14.67    0.77
   7 -14   1   14.95    0.76
  -8  14  -1    3.55    0.38
   8 -14   1    3.95    0.33
  -9  14  -1    2.37    0.38
   9 -14   1    1.97    0.28
 -10  14  -1    9.39    0.64
  10 -14   1    9.12    0.56
 -11  14  -1    0.26    0.25
 -12  14  -1    0.74    0.32
 -13  14  -1    3.15    0.46
 -14  14  -1    3.55    0.54
 -15  14  -1   -0.25    0.50
 -17  14  -1    1.04    0.47
 -18  14  -1   -0.12    0.45
 -19  14  -1    0.68    0.50
  19  13  -1    0.31    0.33
 -19 -13   1   -0.07    0.38
  18  13  -1    0.07    0.32
 -18 -13   1   -0.10    0.37
  17  13  -1    1.06    0.33
 -17 -13   1    0.41    0.37
  16  13  -1    1.90    0.32
 -16 -13   1    1.26    0.38
  15  13  -1    0.44    0.27
 -15 -13   1    0.26    0.34
  14  13  -1    0.02    0.24
 -14 -13   1   -0.23    0.30
  13  13  -1    4.87    0.45
 -13 -13   1    4.73    0.53
  12  13  -1    2.38    0.34
 -12 -13   1    1.70    0.30
  11  13  -1    0.51    0.12
  11  13  -1    0.48    0.18
 -11 -13   1    0.38    0.24
  10  13  -1    3.94    0.33
  10  13  -1    3.80    0.34
 -10 -13   1    4.11    0.40
   9  13  -1    7.99    0.44
  -9 -13   1    7.84    0.47
   8  13  -1    0.00    0.11
   8  13  -1    0.01    0.10
  -8 -13   1   -0.01    0.15
   7  13  -1   12.29    0.58
   7  13  -1   12.44    0.59
  -7 -13   1   11.43    0.55
   6  13  -1   19.76    0.91
   6  13  -1   19.69    0.89
  -6 -13   1   19.01    0.80
   5  13  -1    1.46    0.17
   5  13  -1    1.62    0.16
  -5 -13   1    1.44    0.19
   4  13  -1    5.08    0.30
   4  13  -1    5.72    0.30
  -4 -13   1    5.11    0.28
   3  13  -1    4.08    0.24
   3  13  -1    4.06    0.26
  -3 -13   1    4.25    0.24
   2  13  -1    1.20    0.14
   2  13  -1    1.29    0.16
  -2 -13   1    1.29    0.14
   1  13  -1    0.31    0.07
   1  13  -1    0.29    0.09
  -1 -13   1    0.26    0.07
   0  13  -1   13.67    0.60
   0  13  -1   10.84    0.61
   0 -13   1   13.51    0.51
  -1  13  -1   27.80    1.24
  -1  13  -1   27.27    1.20
   1 -13   1   25.70    1.03
  -2  13  -1    0.03    0.07
  -2  13  -1    0.11    0.08
  -3  13  -1   24.53    1.11
  -4  13  -1   28.62    1.30
   4 -13   1   28.63    1.33
  -5  13  -1    1.44    0.23
   5 -13   1    1.67    0.21
  -6  13  -1    6.44    0.41
  -7  13  -1   27.18    1.29
   7 -13   1   28.35    1.32
  -8  13  -1    5.32    0.42
   8 -13   1    5.52    0.38
  -9  13  -1    1.59    0.23
   9 -13   1    1.50    0.26
 -10  13  -1   10.45    0.67
  10 -13   1   10.90    0.61
 -11  13  -1    7.28    0.59
  11 -13   1    7.70    0.50
 -12  13  -1    0.11    0.28
 -13  13  -1    2.69    0.42
 -14  13  -1    0.55    0.42
 -15  13  -1   -0.22    0.49
 -17  13  -1    2.99    0.52
 -18  13  -1    0.28    0.45
 -19  13  -1    0.50    0.46
  19  12  -1    1.29    0.34
 -19 -12   1    0.93    0.40
  18  12  -1    0.29    0.32
 -18 -12   1    0.02    0.38
  17  12  -1    0.69    0.32
 -17 -12   1    0.51    0.38
  16  12  -1    1.26    0.31
 -16 -12   1    1.41    0.38
  15  12  -1    1.63    0.30
 -15 -12   1    1.65    0.37
  14  12  -1    0.27    0.24
 -14 -12   1    0.12    0.30
  13  12  -1    5.62    0.45
 -13 -12   1    5.85    0.51
  12  12  -1    3.73    0.38
 -12 -12   1    3.62    0.43
  11  12  -1   -0.22    0.15
  11  12  -1   -0.11    0.17
 -11 -12   1    0.03    0.22
  10  12  -1    3.53    0.31
 -10 -12   1    3.93    0.38
   9  12  -1    5.63    0.36
  -9 -12   1    5.90    0.40
   8  12  -1    0.12    0.09
   8  12  -1    0.00    0.11
  -8 -12   1    0.18    0.15
   7  12  -1    4.86    0.29
  -7 -12   1    4.97    0.32
   6  12  -1   32.12    1.47
   6  12  -1   32.32    1.42
  -6 -12   1   32.30    1.27
   5  12  -1   15.82    0.74
   5  12  -1   15.83    0.72
  -5 -12   1   15.74    0.66
   4  12  -1    6.68    0.33
   4  12  -1    6.01    0.32
  -4 -12   1    5.89    0.30
   3  12  -1   43.44    1.93
   3  12  -1   41.79    1.86
  -3 -12   1   42.41    1.64
   2  12  -1   17.58    0.81
   2  12  -1   17.10    0.79
  -2 -12   1   17.47    0.69
   1  12  -1    0.31    0.07
   1  12  -1    0.45    0.08
  -1 -12   1    0.46    0.07
   0  12  -1   12.60    0.59
   0  12  -1   12.91    0.61
   0 -12   1   12.53    0.50
  -1  12  -1   18.04    0.81
  -1  12  -1   18.44    0.84
   1 -12   1   17.05    0.69
  -2  12  -1    5.98    0.32
  -2  12  -1    6.09    0.32
  -3  12  -1   22.32    1.01
  -4  12  -1   39.80    1.76
   4 -12   1   39.56    1.82
  -5  12  -1    4.71    0.32
   5 -12   1    5.11    0.32
  -6  12  -1    2.64    0.26
  -7  12  -1    8.72    0.51
   7 -12   1    8.86    0.49
  -8  12  -1    5.15    0.40
   8 -12   1    5.32    0.36
  -9  12  -1   -0.04    0.16
   9 -12   1   -0.08    0.11
 -10  12  -1    5.34    0.47
  10 -12   1    5.72    0.40
 -11  12  -1    7.54    0.56
  11 -12   1    7.29    0.48
 -12  12  -1    0.96    0.29
 -13  12  -1    0.73    0.33
 -14  12  -1    4.47    0.71
 -15  12  -1   -0.15    0.45
 -16  12  -1   -0.15    0.38
 -17  12  -1    0.79    0.44
 -18  12  -1    1.32    0.47
 -19  12  -1    0.07    0.45
  19  11  -1    1.21    0.34
 -19 -11   1    0.22    0.39
  18  11  -1    1.14    0.34
 -18 -11   1    0.29    0.37
 -17 -11   1   -0.21    0.36
 -16 -11   1    1.99    0.39
 -15 -11   1    2.17    0.37
 -14 -11   1   -0.15    0.28
 -13 -11   1    5.67    0.53
 -13 -11   1    5.49    0.49
  12  11  -1    4.57    0.37
 -12 -11   1    5.03    0.46
 -12 -11   1    5.10    0.42
  11  11  -1    0.57    0.17
 -11 -11   1    0.40    0.22
  10  11  -1   10.94    0.55
 -10 -11   1    9.81    0.55
   9  11  -1    9.63    0.50
  -9 -11   1    9.23    0.50
   8  11  -1    2.09    0.22
   8  11  -1    2.29    0.23
  -8 -11   1    2.54    0.27
   7  11  -1   -0.02    0.13
   7  11  -1    0.04    0.09
  -7 -11   1    0.03    0.12
   6  11  -1   23.62    1.05
  -6 -11   1   23.71    0.95
   5  11  -1   14.57    0.66
   5  11  -1   14.32    0.68
  -5 -11   1   14.46    0.60
   4  11  -1    0.80    0.12
   4  11  -1    0.91    0.13
  -4 -11   1    1.03    0.14
   3  11  -1   16.54    0.74
  -3 -11   1   16.49    0.66
   2  11  -1   28.36    1.23
   2  11  -1   27.78    1.27
  -2 -11   1   27.49    1.08
   1  11  -1    1.40    0.13
   1  11  -1    1.71    0.14
  -1 -11   1    1.60    0.12
   0  11  -1    2.92    0.18
   0  11  -1    2.93    0.18
   0 -11   1    2.79    0.15
  -1  11  -1   27.46    1.27
  -1  11  -1   28.18    1.23
  -2  11  -1   10.43    0.50
  -2  11  -1   10.58    0.51
  -3  11  -1    8.08    0.40
  -3  11  -1    7.80    0.40
  -4  11  -1   18.88    0.87
   4 -11   1   18.98    0.90
  -5  11  -1   15.93    0.76
   5 -11   1   16.25    0.78
  -6  11  -1    0.16    0.11
   6 -11   1    0.26    0.10
  -7  11  -1    8.88    0.49
   7 -11   1    8.48    0.48
  -8  11  -1    4.19    0.35
   8 -11   1    4.41    0.32
  -9  11  -1    0.95    0.20
   9 -11   1    1.31    0.23
 -10  11  -1    2.37    0.36
  10 -11   1    2.72    0.29
 -11  11  -1    4.93    0.48
  11 -11   1    4.93    0.38
 -12  11  -1    1.18    0.29
  12 -11   1    1.17    0.19
 -13  11  -1    0.63    0.32
 -14  11  -1    2.24    0.41
 -15  11  -1    4.28    0.66
 -16  11  -1   -0.52    0.35
 -17  11  -1    0.16    0.41
 -18  11  -1    0.55    0.45
 -19  11  -1   -0.37    0.44
  20  10  -1    0.20    0.32
 -20 -10   1   -0.69    0.36
 -19 -10   1    0.68    0.38
 -18 -10   1    0.30    0.38
 -17 -10   1   -0.61    0.34
 -17 -10   1   -0.24    0.35
 -16 -10   1    1.80    0.36
 -16 -10   1    1.29    0.36
 -15 -10   1    2.47    0.37
 -14 -10   1    0.08    0.28
 -14 -10   1    0.14    0.26
  13  10  -1    2.54    0.31
 -13 -10   1    2.71    0.42
 -13 -10   1    3.00    0.43
  12  10  -1    6.17    0.42
 -12 -10   1    7.01    0.49
 -12 -10   1    7.08    0.51
  11  10  -1    3.78    0.31
 -11 -10   1    3.92    0.39
 -11 -10   1    3.94    0.37
  10  10  -1    5.65    0.35
 -10 -10   1    5.20    0.39
 -10 -10   1    4.87    0.38
   9  10  -1   19.08    0.88
  -9 -10   1   17.55    0.86
  -9 -10   1   18.29    0.79
   8  10  -1   17.01    0.79
  -8 -10   1   16.07    0.71
   7  10  -1    0.05    0.08
   7  10  -1    0.06    0.10
  -7 -10   1    0.07    0.11
   6  10  -1   10.77    0.51
   6  10  -1   10.13    0.49
  -6 -10   1    9.89    0.46
   5  10  -1   35.24    1.53
   5  10  -1   35.04    1.59
  -5 -10   1   34.79    1.36
   4  10  -1    3.00    0.18
   4  10  -1    3.01    0.18
  -4 -10   1    3.00    0.19
   3  10  -1   20.10    0.88
   3  10  -1   18.86    0.85
  -3 -10   1   18.65    0.76
   2  10  -1   22.29    1.03
   2  10  -1   22.56    0.99
  -2 -10   1   22.56    0.87
   1  10  -1    9.33    0.49
   1  10  -1   10.77    0.47
  -1 -10   1   10.59    0.41
   0  10  -1    2.64    0.17
   0  10  -1    2.59    0.17
  -1  10  -1   24.41    1.11
  -1  10  -1   24.14    1.07
  -2  10  -1   14.18    0.68
  -2  10  -1   14.84    0.66
  -3  10  -1    0.37    0.07
  -3  10  -1    0.58    0.08
  -4  10  -1   36.59    1.61
   4 -10   1   36.36    1.67
  -5  10  -1    8.66    0.45
   5 -10   1    8.83    0.46
  -6  10  -1    0.02    0.09
   6 -10   1    0.07    0.09
  -7  10  -1    5.29    0.34
   7 -10   1    4.99    0.33
  -8  10  -1   13.00    0.67
   8 -10   1   13.30    0.67
  -9  10  -1    8.48    0.52
   9 -10   1    9.20    0.50
 -10  10  -1    1.49    0.22
  10 -10   1    1.46    0.24
 -11  10  -1   10.52    0.65
  11 -10   1   10.94    0.60
 -12  10  -1    0.83    0.26
  12 -10   1    1.04    0.18
 -13  10  -1   -0.12    0.27
 -14  10  -1    3.95    0.64
 -15  10  -1    2.59    0.41
 -16  10  -1    0.02    0.35
 -17  10  -1    0.34    0.39
 -18  10  -1    1.42    0.47
 -19  10  -1    0.27    0.45
 -20  10  -1    0.50    0.45
 -20  -9   1   -0.78    0.36
 -19  -9   1    0.53    0.40
 -19  -9   1   -0.25    0.36
 -18  -9   1    1.14    0.39
 -18  -9   1   -0.35    0.36
 -17  -9   1    0.13    0.36
 -17  -9   1   -0.04    0.35
 -16  -9   1    0.71    0.35
 -16  -9   1    1.02    0.35
 -15  -9   1    2.93    0.48
 -15  -9   1    2.00    0.34
 -14  -9   1    0.18    0.26
 -14  -9   1    0.76    0.27
  13   9  -1    0.08    0.13
 -13  -9   1   -0.17    0.24
 -13  -9   1   -0.36    0.22
  12   9  -1    8.30    0.47
 -12  -9   1    7.56    0.52
 -12  -9   1    8.06    0.53
  11   9  -1    7.25    0.42
 -11  -9   1    7.09    0.46
 -11  -9   1    6.81    0.46
  10   9  -1   -0.08    0.09
 -10  -9   1    0.07    0.17
 -10  -9   1   -0.13    0.14
   9   9  -1    9.29    0.47
  -9  -9   1    8.38    0.47
  -9  -9   1    8.80    0.46
   8   9  -1   21.03    0.95
  -8  -9   1   19.97    0.84
  -8  -9   1   19.96    0.93
   7   9  -1    2.74    0.21
  -7  -9   1    2.68    0.24
  -7  -9   1    2.99    0.22
   6   9  -1   16.60    0.72
  -6  -9   1   13.79    0.63
   5   9  -1   44.74    1.99
   5   9  -1   44.46    1.92
  -5  -9   1   43.46    1.70
   4   9  -1   14.31    0.61
   4   9  -1   12.63    0.63
  -4  -9   1   13.79    0.55
   3   9  -1    4.66    0.24
   3   9  -1    4.35    0.22
  -3  -9   1    4.43    0.22
   2   9  -1   65.95    2.84
   2   9  -1   65.30    2.95
  -2  -9   1   66.20    2.50
   1   9  -1   20.33    0.87
   1   9  -1   18.36    0.89
  -1  -9   1   19.93    0.76
   0   9  -1    3.05    0.18
   0   9  -1    3.13    0.18
  -1   9  -1   38.35    1.78
  -1   9  -1   40.66    1.72
  -2   9  -1   32.41    1.52
  -2   9  -1   34.76    1.47
  -3   9  -1    9.91    0.47
  -4   9  -1   15.30    0.68
   4  -9   1   14.17    0.70
  -5   9  -1   36.20    1.55
   5  -9   1   33.71    1.60
  -6   9  -1    1.44    0.18
   6  -9   1    1.42    0.18
  -7   9  -1    0.47    0.12
   7  -9   1    0.24    0.09
  -8   9  -1   17.11    0.83
   8  -9   1   17.20    0.84
  -9   9  -1    4.06    0.34
   9  -9   1    4.23    0.31
 -10   9  -1   -0.17    0.16
  10  -9   1    0.02    0.11
 -11   9  -1    8.80    0.59
  11  -9   1    9.85    0.55
 -12   9  -1    6.45    0.54
  12  -9   1    6.99    0.46
 -13   9  -1    0.61    0.29
 -14   9  -1    2.22    0.39
 -15   9  -1    1.15    0.33
 -16   9  -1   -0.04    0.33
 -17   9  -1    0.22    0.38
 -18   9  -1    1.23    0.46
 -19   9  -1    1.33    0.46
 -20   9  -1    0.39    0.45
 -20  -8   1   -0.59    0.35
 -20  -8   1   -0.53    0.39
 -19  -8   1    0.11    0.41
 -19  -8   1   -0.24    0.35
 -18  -8   1    0.53    0.37
 -18  -8   1    1.60    0.41
 -17  -8   1   -0.17    0.33
 -17  -8   1    0.03    0.36
 -16  -8   1   -0.26    0.31
 -15  -8   1    2.27    0.34
 -14  -8   1    1.42    0.29
 -14  -8   1    1.48    0.29
  13   8  -1    0.01    0.12
 -13  -8   1    0.01    0.23
 -13  -8   1   -0.18    0.22
  12   8  -1    4.48    0.33
 -12  -8   1    4.11    0.42
 -12  -8   1    5.10    0.41
  11   8  -1    9.13    0.49
 -11  -8   1    9.14    0.51
 -11  -8   1    8.95    0.53
  10   8  -1    5.68    0.34
 -10  -8   1    5.54    0.38
 -10  -8   1    5.81    0.38
   9   8  -1    3.59    0.24
  -9  -8   1    2.92    0.29
  -9  -8   1    3.19    0.27
   8   8  -1   24.17    1.06
  -8  -8   1   22.73    1.04
  -8  -8   1   21.79    0.93
   7   8  -1    3.83    0.25
  -7  -8   1    4.26    0.26
  -7  -8   1    4.30    0.25
   6   8  -1    3.00    0.19
  -6  -8   1    2.66    0.20
  -6  -8   1    2.74    0.19
   5   8  -1   37.09    1.67
  -5  -8   1   37.03    1.43
   4   8  -1   30.49    1.27
   4   8  -1   27.81    1.32
  -4  -8   1   29.27    1.13
   3   8  -1    0.17    0.04
   3   8  -1    0.16    0.04
  -3  -8   1    0.22    0.06
   2   8  -1   55.58    2.37
   2   8  -1   53.49    2.46
  -2  -8   1   55.71    2.09
   1   8  -1   87.29    4.14
   1   8  -1   98.14    3.99
   0   8  -1    0.16    0.05
  -1   8  -1   38.20    1.54
  -1   8  -1   32.26    1.59
  -2   8  -1  117.71    4.80
  -2   8  -1  105.30    4.98
  -3   8  -1   16.88    0.76
  -4   8  -1   11.75    0.52
   4  -8   1   10.40    0.54
  -5   8  -1   62.25    2.62
   5  -8   1   58.19    2.72
  -6   8  -1   54.29    2.35
   6  -8   1   53.26    2.44
  -7   8  -1    2.20    0.21
   7  -8   1    2.02    0.21
  -8   8  -1   15.15    0.73
   8  -8   1   14.95    0.75
  -9   8  -1   17.01    0.86
   9  -8   1   18.34    0.87
 -10   8  -1   -0.05    0.15
  10  -8   1    0.04    0.11
 -11   8  -1    9.60    0.59
  11  -8   1   10.24    0.56
 -12   8  -1    5.50    0.51
  12  -8   1    5.85    0.41
 -13   8  -1    0.98    0.30
  13  -8   1    0.81    0.18
 -15   8  -1    0.24    0.30
 -16   8  -1   -0.38    0.32
 -17   8  -1   -0.13    0.37
 -18   8  -1    0.86    0.43
 -19   8  -1    0.42    0.44
 -20   8  -1   -0.08    0.43
 -20  -7   1   -0.30    0.35
 -20  -7   1    0.32    0.41
 -19  -7   1   -0.65    0.35
 -19  -7   1   -0.07    0.40
 -18  -7   1    0.69    0.37
 -18  -7   1    1.68    0.42
 -17  -7   1    1.15    0.38
 -17  -7   1    0.53    0.34
 -16  -7   1   -0.20    0.30
 -16  -7   1    0.23    0.34
 -15  -7   1    0.27    0.28
 -15  -7   1    0.14    0.29
  14   7  -1    4.18    0.34
 -14  -7   1    4.16    0.47
 -14  -7   1    4.24    0.48
  13   7  -1    0.39    0.13
 -13  -7   1    0.28    0.22
 -13  -7   1    0.42    0.23
  12   7  -1    1.26    0.21
 -12  -7   1    0.90    0.22
 -12  -7   1    0.69    0.21
  11   7  -1    4.15    0.30
 -11  -7   1    4.03    0.36
 -11  -7   1    4.78    0.36
  10   7  -1    3.42    0.24
 -10  -7   1    3.68    0.31
 -10  -7   1    2.67    0.29
   9   7  -1    2.92    0.21
  -9  -7   1    2.40    0.26
  -9  -7   1    2.42    0.25
   8   7  -1   12.04    0.53
  -8  -7   1    9.86    0.49
  -8  -7   1   10.38    0.53
   7   7  -1   15.04    0.70
  -7  -7   1   15.69    0.69
  -7  -7   1   15.13    0.62
  -7  -7   1   13.90    0.61
   6   7  -1    1.21    0.12
  -6  -7   1    0.92    0.13
  -6  -7   1    1.21    0.14
   5   7  -1   22.47    1.04
  -5  -7   1   22.53    0.90
  -5  -7   1   23.48    1.01
   4   7  -1   37.10    1.71
  -4  -7   1   39.09    1.46
   3   7  -1    1.36    0.12
   3   7  -1    1.35    0.10
  -3  -7   1    1.40    0.11
   2   7  -1   55.73    2.50
   2   7  -1   57.51    2.41
  -2  -7   1   53.80    2.50
  -2  -7   1   56.62    2.12
   1   7  -1   62.47    2.87
   1   7  -1   68.00    2.77
  -1  -7   1   61.96    2.87
   0   7  -1   13.06    0.63
   0   7  -1   14.67    0.61
   0  -7   1   13.34    0.63
  -1   7  -1    0.50    0.08
   1  -7   1    0.51    0.07
  -2   7  -1   28.70    1.36
  -2   7  -1   31.53    1.32
  -3   7  -1   25.67    1.13
  -4   7  -1    8.33    0.38
   4  -7   1    7.08    0.38
  -5   7  -1   26.52    1.11
   5  -7   1   23.44    1.15
  -6   7  -1   24.38    1.08
   6  -7   1   23.39    1.11
  -7   7  -1    0.15    0.09
   7  -7   1    0.09    0.08
  -8   7  -1   16.63    0.78
   8  -7   1   16.11    0.80
  -9   7  -1   25.17    1.21
   9  -7   1   27.29    1.24
 -10   7  -1    2.90    0.32
  10  -7   1    2.94    0.27
 -11   7  -1    6.03    0.46
  11  -7   1    5.85    0.40
 -12   7  -1   14.43    0.82
  12  -7   1   15.48    0.79
 -13   7  -1    0.84    0.28
  13  -7   1    1.06    0.18
 -14   7  -1    0.16    0.25
 -15   7  -1    5.54    0.57
 -16   7  -1    2.46    0.39
 -17   7  -1   -0.26    0.36
 -18   7  -1    1.01    0.42
 -19   7  -1    1.49    0.46
 -20   7  -1    0.48    0.44
 -20  -6   1    0.83    0.41
 -19  -6   1   -0.30    0.36
 -19  -6   1    0.52    0.41
 -18  -6   1    0.44    0.35
 -18  -6   1    1.41    0.41
 -17  -6   1    1.64    0.36
 -16  -6   1   -0.34    0.29
 -16  -6   1   -0.12    0.32
 -15  -6   1    1.13    0.29
 -15  -6   1    1.13    0.31
  14   6  -1    5.23    0.39
 -14  -6   1    5.58    0.52
 -14  -6   1    5.22    0.47
  13   6  -1    1.39    0.25
 -13  -6   1    1.28    0.24
 -13  -6   1    0.91    0.24
  12   6  -1    1.46    0.23
 -12  -6   1    1.65    0.23
  11   6  -1   11.26    0.58
 -11  -6   1   10.87    0.61
 -11  -6   1   11.49    0.55
  10   6  -1    5.00    0.31
 -10  -6   1    4.96    0.34
 -10  -6   1    4.81    0.34
   9   6  -1    2.02    0.18
  -9  -6   1    1.95    0.23
  -9  -6   1    1.42    0.21
   8   6  -1    8.66    0.42
  -8  -6   1    8.04    0.39
  -8  -6   1    7.59    0.42
   7   6  -1   25.42    1.15
  -7  -6   1   24.70    1.00
  -7  -6   1   24.24    0.99
  -7  -6   1   26.17    1.12
   6   6  -1    1.60    0.13
  -6  -6   1    2.04    0.15
  -6  -6   1    1.58    0.15
   5   6  -1   13.19    0.63
  -5  -6   1   14.30    0.62
  -5  -6   1   13.50    0.55
   4   6  -1   40.64    1.89
  -4  -6   1   43.93    1.83
  -4  -6   1   41.92    1.61
   3   6  -1    1.18    0.09
   3   6  -1    1.36    0.09
  -3  -6   1    1.11    0.08
  -3  -6   1    1.21    0.11
   2   6  -1    3.50    0.18
  -2  -6   1    3.59    0.18
   1   6  -1   33.39    1.50
  -1  -6   1   33.53    1.50
   0   6  -1   44.03    2.06
   0  -6   1   47.99    2.06
  -1   6  -1    1.75    0.12
   1  -6   1    1.99    0.11
  -2   6  -1   18.97    0.93
  -2   6  -1   21.21    0.90
   2  -6   1   21.22    0.93
  -3   6  -1    1.65    0.11
   3  -6   1    1.29    0.12
  -4   6  -1    3.85    0.20
   4  -6   1    3.24    0.21
  -5   6  -1   38.94    1.65
   5  -6   1   36.19    1.71
  -6   6  -1   27.72    1.20
   6  -6   1   25.88    1.24
  -7   6  -1    0.07    0.08
   7  -6   1    0.09    0.07
  -8   6  -1    8.93    0.37
  -8   6  -1    9.10    0.47
   8  -6   1    8.54    0.47
  -9   6  -1   22.21    0.88
  -9   6  -1   22.18    1.04
   9  -6   1   22.84    1.07
 -10   6  -1    2.20    0.30
  10  -6   1    2.94    0.26
 -11   6  -1    1.24    0.21
  11  -6   1    1.18    0.16
 -12   6  -1    6.78    0.53
  12  -6   1    7.28    0.45
 -13   6  -1    1.71    0.28
  13  -6   1    2.50    0.31
 -14   6  -1    0.90    0.27
 -15   6  -1    3.60    0.53
 -16   6  -1    4.01    0.57
 -17   6  -1    0.44    0.37
 -18   6  -1    0.33    0.39
 -19   6  -1    1.54    0.46
 -20   6  -1    0.65    0.45
 -20  -5   1    1.02    0.42
 -20  -5   1   -0.16    0.35
 -19  -5   1   -0.43    0.34
 -19  -5   1    0.83    0.42
 -18  -5   1    2.12    0.42
 -18  -5   1    1.02    0.36
 -17  -5   1    0.85    0.33
 -17  -5   1    1.63    0.39
 -16  -5   1    0.21    0.29
 -16  -5   1   -0.09    0.32
 -15  -5   1   -0.22    0.28
 -15  -5   1    0.16    0.25
  14   5  -1    2.34    0.28
 -14  -5   1    1.81    0.28
 -14  -5   1    2.03    0.32
  13   5  -1    1.68    0.26
 -13  -5   1    1.53    0.24
 -13  -5   1    1.22    0.25
  12   5  -1    0.23    0.12
 -12  -5   1    0.09    0.18
  11   5  -1    9.51    0.48
 -11  -5   1    8.09    0.51
 -11  -5   1    8.47    0.46
  10   5  -1    1.97    0.21
 -10  -5   1    2.08    0.25
 -10  -5   1    1.75    0.25
   9   5  -1    1.14    0.16
  -9  -5   1    1.10    0.14
  -9  -5   1    0.71    0.13
   8   5  -1   19.57    0.87
  -8  -5   1   17.18    0.74
  -8  -5   1   18.50    0.76
  -8  -5   1   19.14    0.85
   7   5  -1   27.56    1.25
  -7  -5   1   27.56    1.07
  -7  -5   1   25.92    1.08
  -7  -5   1   28.01    1.21
   6   5  -1   13.56    0.66
  -6  -5   1   14.65    0.64
  -6  -5   1   14.47    0.57
  -6  -5   1   13.70    0.57
   5   5  -1   21.06    0.99
  -5  -5   1   22.72    0.96
  -5  -5   1   21.33    0.85
   4   5  -1  147.39    6.88
  -4  -5   1  165.40    6.64
  -4  -5   1  150.93    5.82
   3   5  -1   33.47    1.58
  -3  -5   1   36.27    1.35
  -3  -5   1   36.29    1.59
   2   5  -1   11.55    0.54
  -2  -5   1   12.16    0.54
   1   5  -1   19.94    0.92
  -1  -5   1   20.95    0.92
   0   5  -1   16.62    0.80
   0  -5   1   18.89    0.80
  -1   5  -1   -0.02    0.03
   1  -5   1    0.00    0.03
  -2   5  -1    6.29    0.32
   2  -5   1    7.14    0.32
  -3   5  -1   68.62    2.88
   3  -5   1   64.89    2.99
   3  -5   1   66.75    2.99
  -4   5  -1    8.87    0.42
   4  -5   1    9.25    0.44
  -5   5  -1   14.80    0.66
   5  -5   1   14.01    0.68
  -6   5  -1    8.71    0.40
   6  -5   1    7.57    0.41
  -7   5  -1    2.98    0.21
   7  -5   1    2.78    0.21
  -8   5  -1    2.93    0.17
  -8   5  -1    3.34    0.23
   8  -5   1    2.53    0.22
  -9   5  -1   17.34    0.68
  -9   5  -1   16.52    0.81
   9  -5   1   17.38    0.83
 -10   5  -1   19.49    0.94
 -10   5  -1   19.08    0.78
  10  -5   1   20.59    0.96
 -11   5  -1   -0.15    0.17
 -11   5  -1   -0.07    0.10
  11  -5   1    0.11    0.11
  12  -5   1   10.73    0.59
 -13   5  -1    9.92    0.64
  13  -5   1   10.75    0.60
 -14   5  -1    0.22    0.25
 -15   5  -1    2.12    0.33
 -16   5  -1    1.24    0.34
 -17   5  -1    0.17    0.36
 -18   5  -1   -0.29    0.38
 -19   5  -1    0.92    0.44
 -20   5  -1    0.84    0.46
 -21   5  -1    0.47    0.46
 -20  -4   1    0.67    0.37
 -20  -4   1    1.55    0.44
 -19  -4   1    0.88    0.42
 -19  -4   1   -0.29    0.34
 -18  -4   1    0.56    0.34
 -18  -4   1    1.21    0.42
 -17  -4   1    2.96    0.37
 -16  -4   1    1.43    0.31
 -16  -4   1    1.20    0.35
 -15  -4   1    0.17    0.24
 -15  -4   1   -0.04    0.29
  14   4  -1    5.30    0.38
 -14  -4   1    5.00    0.51
 -14  -4   1    5.67    0.46
  13   4  -1    1.54    0.25
 -13  -4   1    1.64    0.27
 -13  -4   1    1.28    0.23
  12   4  -1    0.04    0.11
 -12  -4   1   -0.09    0.16
 -12  -4   1   -0.35    0.18
  11   4  -1   10.80    0.56
 -11  -4   1   10.09    0.58
 -11  -4   1   11.01    0.52
  10   4  -1    6.90    0.40
 -10  -4   1    6.75    0.41
 -10  -4   1    7.39    0.38
   9   4  -1    0.28    0.09
  -9  -4   1    0.41    0.12
  -9  -4   1    0.23    0.12
   8   4  -1    6.08    0.32
  -8  -4   1    5.05    0.32
  -8  -4   1    5.63    0.29
   7   4  -1    3.93    0.24
  -7  -4   1    4.22    0.24
  -7  -4   1    4.09    0.18
  -7  -4   1    4.16    0.22
   6   4  -1    6.96    0.36
  -6  -4   1    7.34    0.30
  -6  -4   1    7.74    0.36
  -6  -4   1    7.50    0.32
   5   4  -1    7.41    0.39
  -5  -4   1    8.24    0.34
  -5  -4   1    8.69    0.33
  -5  -4   1    7.94    0.38
   4   4  -1    3.81    0.20
  -4  -4   1    4.08    0.20
  -4  -4   1    3.67    0.20
  -4  -4   1    3.67    0.18
   3   4  -1    7.48    0.37
  -3  -4   1    8.38    0.37
   2   4  -1    0.43    0.05
  -2  -4   1    0.47    0.05
   1   4  -1   46.95    2.12
  -1  -4   1   48.03    2.12
   0   4  -1    6.09    0.31
   0  -4   1    6.84    0.31
  -1   4  -1    1.33    0.09
   1  -4   1    1.55    0.09
  -2   4  -1    6.00    0.30
   2  -4   1    6.84    0.30
   3  -4   1  112.92    4.89
   3  -4   1  106.07    4.89
  -4   4  -1   15.45    0.66
   4  -4   1   14.09    0.69
  -5   4  -1   24.19    1.01
   5  -4   1   21.19    1.04
  -6   4  -1   23.19    0.98
   6  -4   1   20.27    1.01
  -7   4  -1   12.39    0.49
  -7   4  -1   12.68    0.59
   7  -4   1   12.01    0.60
  -8   4  -1    1.66    0.19
  -8   4  -1    1.57    0.13
   8  -4   1    1.55    0.18
  -9   4  -1    4.64    0.23
  -9   4  -1    4.26    0.31
   9  -4   1    4.22    0.29
 -10   4  -1    9.85    0.57
 -10   4  -1   10.58    0.45
  10  -4   1   11.18    0.56
 -11   4  -1    1.20    0.14
  11  -4   1    1.27    0.23
 -12   4  -1    7.37    0.38
 -12   4  -1    6.92    0.49
  12  -4   1    7.62    0.46
 -13   4  -1    6.02    0.50
  13  -4   1    7.51    0.45
 -14   4  -1    1.76    0.28
 -15   4  -1    0.24    0.27
 -16   4  -1    1.93    0.36
 -17   4  -1    0.71    0.36
 -18   4  -1    0.11    0.38
 -19   4  -1    1.36    0.45
 -20   4  -1    1.14    0.47
 -21   4  -1    1.19    0.46
 -21  -3   1    0.60    0.42
 -20  -3   1    1.60    0.45
 -19  -3   1   -0.13    0.33
 -19  -3   1    1.05    0.43
 -18  -3   1   -0.69    0.30
 -18  -3   1    0.22    0.40
 -17  -3   1    1.35    0.39
 -17  -3   1    0.64    0.30
 -16  -3   1    2.03    0.37
 -16  -3   1    1.61    0.30
 -15  -3   1    0.16    0.24
 -15  -3   1   -0.20    0.30
  14   3  -1    1.00    0.17
 -14  -3   1    1.20    0.24
 -14  -3   1    0.85    0.27
  13   3  -1    9.09    0.53
 -13  -3   1    9.49    0.53
 -13  -3   1    9.82    0.60
  12   3  -1    0.31    0.12
 -12  -3   1    0.25    0.17
 -12  -3   1    0.15    0.19
  11   3  -1    5.00    0.32
 -11  -3   1    4.42    0.38
 -11  -3   1    4.74    0.33
  10   3  -1   15.17    0.74
 -10  -3   1   15.33    0.74
 -10  -3   1   14.69    0.65
   9   3  -1    5.29    0.33
  -9  -3   1    6.06    0.34
  -9  -3   1    5.80    0.31
   8   3  -1   28.12    1.26
  -8  -3   1   26.40    1.07
  -8  -3   1   27.16    1.22
   7   3  -1   38.89    1.83
  -7  -3   1   40.91    1.56
  -7  -3   1   41.42    1.77
   6   3  -1   22.72    1.11
  -6  -3   1   25.16    0.95
  -6  -3   1   24.38    0.96
  -6  -3   1   24.71    1.07
   5   3  -1    0.03    0.05
  -5  -3   1    0.04    0.02
  -5  -3   1   -0.05    0.05
  -5  -3   1    0.06    0.05
   4   3  -1   71.30    3.50
  -4  -3   1   79.71    3.50
  -4  -3   1   85.10    3.08
  -4  -3   1   77.45    2.96
   3   3  -1   70.94    3.34
  -3  -3   1   78.87    3.35
   2   3  -1    1.77    0.10
  -2  -3   1    2.01    0.10
   0   3  -1   34.41    1.66
   0  -3   1   40.08    1.67
  -1   3  -1   53.65    2.54
   1  -3   1   60.33    2.54
   2  -3   1    0.12    0.03
   3  -3   1  157.88    6.55
   3  -3   1  136.12    6.55
  -4   3  -1   52.97    2.26
  -4   3  -1   50.48    2.18
   4  -3   1   47.43    2.26
  -5   3  -1    0.03    0.05
   5  -3   1    0.02    0.05
  -6   3  -1   35.75    1.52
   6  -3   1   33.39    1.57
  -7   3  -1    8.87    0.43
  -7   3  -1    8.76    0.36
   7  -3   1    8.27    0.44
  -8   3  -1   -0.05    0.09
  -8   3  -1   -0.06    0.06
   8  -3   1   -0.05    0.07
  -9   3  -1    1.76    0.15
  -9   3  -1    1.68    0.23
   9  -3   1    1.35    0.20
 -10   3  -1    8.79    0.54
 -10   3  -1   10.25    0.43
  10  -3   1   10.50    0.53
 -11   3  -1    0.46    0.11
 -11   3  -1    0.39    0.16
  11  -3   1    0.36    0.12
 -12   3  -1    4.58    0.29
 -12   3  -1    3.75    0.38
  12  -3   1    4.27    0.33
 -13   3  -1   12.97    0.74
 -13   3  -1   13.62    0.62
  13  -3   1   13.92    0.72
 -14   3  -1    1.55    0.29
 -14   3  -1    2.04    0.23
  14  -3   1    2.10    0.30
 -15   3  -1   -0.35    0.26
 -16   3  -1    3.15    0.40
 -17   3  -1    1.25    0.37
 -18   3  -1   -0.35    0.36
 -19   3  -1    1.14    0.46
 -20   3  -1    1.89    0.48
 -21   3  -1    1.64    0.47
 -21  -2   1    0.88    0.41
 -20  -2   1    1.38    0.45
 -19  -2   1   -0.14    0.32
 -19  -2   1    1.23    0.44
 -18  -2   1   -0.56    0.30
 -18  -2   1    0.23    0.42
 -17  -2   1    2.77    0.44
 -17  -2   1    1.61    0.33
 -16  -2   1    5.74    0.60
 -16  -2   1    4.88    0.50
 -15  -2   1    0.18    0.29
 -15  -2   1    0.31    0.24
  14   2  -1    3.82    0.34
 -14  -2   1    3.12    0.46
 -14  -2   1    3.04    0.39
  13   2  -1    7.25    0.46
 -13  -2   1    7.63    0.46
 -13  -2   1    7.19    0.54
  12   2  -1    1.37    0.24
 -12  -2   1    1.32    0.19
 -12  -2   1    1.00    0.21
  11   2  -1    0.03    0.10
 -11  -2   1   -0.28    0.14
 -11  -2   1    0.04    0.13
  10   2  -1   21.19    0.98
 -10  -2   1   20.55    0.96
 -10  -2   1   19.95    0.84
   9   2  -1    2.68    0.23
  -9  -2   1    3.25    0.25
  -9  -2   1    3.33    0.22
   8   2  -1    0.68    0.10
  -8  -2   1    1.00    0.16
  -8  -2   1    1.07    0.15
   7   2  -1   26.01    1.23
  -7  -2   1   27.50    1.20
  -7  -2   1   27.30    1.05
   6   2  -1   71.26    3.52
  -6  -2   1   81.07    2.98
  -6  -2   1   83.68    3.40
   5   2  -1    3.20    0.21
  -5  -2   1    4.20    0.19
  -5  -2   1    3.60    0.16
  -5  -2   1    4.31    0.21
   4   2  -1   29.97    1.43
  -4  -2   1   32.12    1.25
  -4  -2   1   33.03    1.43
   3   2  -1  147.36    7.23
  -3  -2   1  164.67    7.23
  -3  -2   1  175.06    6.35
   2   2  -1   13.32    0.64
  -2  -2   1   14.78    0.64
   1   2  -1    6.43    0.31
  -1  -2   1    7.12    0.31
   0   2  -1  331.43   14.74
   0  -2   1  331.93   14.74
  -1   2  -1   62.47    2.89
   1  -2   1   67.25    2.89
   2  -2   1    0.86    0.07
   2  -2   1    1.00    0.08
  -3   2  -1   23.30    1.00
   3  -2   1   20.86    1.00
  -4   2  -1   99.04    4.22
   4  -2   1   89.77    4.22
  -5   2  -1    6.25    0.30
   5  -2   1    5.68    0.31
  -6   2  -1   59.98    2.47
   6  -2   1   53.83    2.56
  -7   2  -1   22.04    0.84
  -7   2  -1   22.64    0.97
   7  -2   1   19.83    1.00
  -8   2  -1    3.33    0.24
  -8   2  -1    3.37    0.19
   8  -2   1    3.28    0.23
  -9   2  -1    2.14    0.16
   9  -2   1    1.73    0.20
 -10   2  -1   12.88    0.55
 -10   2  -1   12.79    0.65
  10  -2   1   13.47    0.66
 -11   2  -1    4.04    0.35
 -11   2  -1    4.46    0.27
  11  -2   1    4.98    0.33
 -12   2  -1   -0.05    0.17
 -12   2  -1    0.17    0.13
  12  -2   1    0.12    0.12
 -13   2  -1    6.59    0.39
 -13   2  -1    5.34    0.48
  13  -2   1    7.06    0.43
 -14   2  -1    3.62    0.36
  14  -2   1    3.79    0.34
 -15   2  -1   -0.07    0.19
 -16   2  -1    1.36    0.34
 -17   2  -1    4.20    0.64
 -18   2  -1    0.21    0.41
 -19   2  -1    0.76    0.44
 -20   2  -1    1.20    0.47
 -21   2  -1    1.07    0.45
 -21  -1   1    1.23    0.43
 -20  -1   1    1.30    0.44
 -19  -1   1    0.64    0.44
 -18  -1   1    0.08    0.42
 -18  -1   1   -0.23    0.30
 -17  -1   1    0.19    0.28
 -17  -1   1    0.69    0.39
 -16  -1   1    3.45    0.56
 -16  -1   1    3.66    0.45
 -15  -1   1    0.27    0.29
 -15  -1   1    0.73    0.24
  14   1  -1    0.88    0.17
 -14  -1   1    0.47    0.25
 -14  -1   1    0.48    0.21
  13   1  -1   15.60    0.78
 -13  -1   1   15.25    0.81
 -13  -1   1   14.74    0.70
  12   1  -1    5.65    0.37
 -12  -1   1    5.82    0.36
 -12  -1   1    5.11    0.42
  11   1  -1    0.19    0.11
 -11  -1   1    0.07    0.13
 -11  -1   1   -0.06    0.14
  10   1  -1   13.45    0.64
 -10  -1   1   12.02    0.55
 -10  -1   1   12.43    0.64
   9   1  -1   14.79    0.73
  -9  -1   1   15.36    0.72
  -9  -1   1   15.12    0.63
   8   1  -1    0.82    0.15
  -8  -1   1    1.27    0.15
  -8  -1   1    1.10    0.16
   7   1  -1    4.08    0.24
  -7  -1   1    3.97    0.21
  -7  -1   1    3.84    0.23
   6   1  -1   99.08    4.81
  -6  -1   1  115.53    4.64
  -6  -1   1  108.59    4.07
   5   1  -1   15.45    0.79
  -5  -1   1   18.09    0.77
  -5  -1   1   17.99    0.67
   4   1  -1   10.32    0.52
  -4  -1   1   11.80    0.45
  -4  -1   1   11.39    0.52
   3   1  -1  904.42   40.31
  -3  -1   1  816.93   35.46
  -3  -1   1 1000.00   40.31
   2   1  -1  295.20   13.85
  -2  -1   1  328.14   12.19
   1   1  -1   -0.09    0.01
  -1  -1   1   -0.03    0.02
   0   1  -1   -0.01    0.00
   0  -1   1   -0.01    0.00
  -1   1  -1   99.31    5.03
   1  -1   1  126.94    5.03
  -2   1  -1    2.82    0.15
  -3   1  -1   18.85    0.82
   3  -1   1   17.14    0.82
   4  -1   1    4.06    0.22
  -5   1  -1   19.15    0.83
   5  -1   1   18.09    0.86
  -6   1  -1   28.41    1.19
  -6   1  -1   27.03    1.03
   6  -1   1   24.95    1.23
  -7   1  -1   31.16    1.32
  -7   1  -1   30.21    1.15
   7  -1   1   27.88    1.36
  -8   1  -1    6.19    0.29
  -8   1  -1    6.43    0.35
   8  -1   1    6.29    0.35
  -9   1  -1    1.70    0.16
  -9   1  -1    1.55    0.20
   9  -1   1    1.14    0.19
 -10   1  -1    8.70    0.50
 -10   1  -1    9.46    0.42
  10  -1   1    9.78    0.50
 -11   1  -1   14.35    0.76
 -11   1  -1   15.23    0.65
  11  -1   1   16.40    0.77
 -12   1  -1    0.17    0.18
 -12   1  -1    0.33    0.14
  12  -1   1    0.31    0.13
 -13   1  -1    6.13    0.38
 -13   1  -1    5.84    0.47
  13  -1   1    5.81    0.40
 -14   1  -1    6.08    0.41
  14  -1   1    6.07    0.43
 -15   1  -1   -0.03    0.20
 -16   1  -1    0.63    0.23
 -16   1  -1    0.70    0.32
 -17   1  -1    2.39    0.42
 -18   1  -1   -0.28    0.39
 -19   1  -1    0.28    0.43
 -20   1  -1    2.09    0.49
 -21   1  -1    1.24    0.44
 -21   0   1    1.44    0.44
 -20   0   1    0.90    0.44
 -19   0   1    1.86    0.49
 -18   0   1    1.05    0.45
 -17   0   1    0.20    0.38
 -17   0   1    0.12    0.27
 -16   0   1    1.21    0.27
 -16   0   1    1.10    0.35
 -15   0   1    4.33    0.43
 -15   0   1    3.22    0.50
  14   0  -1   -0.01    0.14
 -14   0   1   -0.24    0.23
 -14   0   1   -0.10    0.19
  13   0  -1    3.25    0.31
 -13   0   1    2.58    0.39
 -13   0   1    2.99    0.33
  12   0  -1   12.64    0.64
 -12   0   1   12.28    0.56
 -12   0   1   11.27    0.66
  11   0  -1    0.09    0.10
 -11   0   1    0.23    0.13
 -11   0   1    0.07    0.15
  10   0  -1    6.80    0.38
 -10   0   1    6.25    0.33
 -10   0   1    6.44    0.39
   9   0  -1    6.60    0.38
  -9   0   1    6.87    0.33
  -9   0   1    7.05    0.39
   8   0  -1    3.78    0.26
  -8   0   1    4.21    0.23
  -8   0   1    4.57    0.27
   7   0  -1    0.28    0.07
  -7   0   1    0.43    0.08
  -7   0   1    0.24    0.07
   6   0  -1    8.96    0.47
  -6   0   1   10.47    0.47
  -6   0   1   10.01    0.40
   5   0  -1   41.61    2.07
   5   0  -1   46.46    1.81
  -5   0   1   48.59    2.00
  -5   0   1   47.78    1.75
   4   0  -1    0.81    0.05
   4   0  -1    0.84    0.09
  -4   0   1    0.92    0.08
   3   0  -1  357.70   16.17
   3   0  -1  369.70   14.22
   2   0  -1  486.62   21.30
   2   0  -1  464.35   18.73
  -2   0   1  473.06   21.30
  -2   0   1  492.50   18.73
  -1   0   1    4.04    0.20
  -2   0  -1   12.48    0.54
   2   0   1   11.38    0.54
  -3   0  -1    1.07    0.08
   3   0   1    0.84    0.08
  -4   0  -1  186.42    7.76
   4   0   1  162.05    7.76
   5   0   1    7.59    0.37
  -6   0  -1    5.25    0.23
  -6   0  -1    5.51    0.27
   6   0   1    4.50    0.27
  -7   0  -1   32.44    1.33
  -7   0  -1   30.15    1.15
   7   0   1   26.97    1.36
  -8   0  -1   21.34    0.95
  -8   0  -1   20.77    0.82
   8   0   1   20.30    0.97
  -9   0  -1    0.34    0.09
  -9   0  -1    0.24    0.11
   9   0   1    0.07    0.08
 -10   0  -1   12.15    0.62
 -10   0  -1   12.17    0.53
  10   0   1   12.26    0.62
 -11   0  -1   17.86    0.89
 -11   0  -1   18.09    0.76
  11   0   1   19.12    0.90
 -12   0  -1    0.51    0.15
 -12   0  -1    0.36    0.18
  12   0   1    0.67    0.14
 -13   0  -1    1.01    0.18
 -13   0  -1    0.46    0.22
  13   0   1    0.80    0.15
 -14   0  -1    7.36    0.59
 -14   0  -1    8.84    0.49
  14   0   1    8.66    0.51
 -15   0  -1    1.28    0.23
 -15   0  -1    0.63    0.29
 -16   0  -1    0.01    0.22
 -16   0  -1   -0.01    0.30
 -17   0  -1    0.44    0.37
 -17   0  -1    0.72    0.28
 -18   0  -1    0.22    0.41
 -19   0  -1    0.19    0.43
 -20   0  -1    1.07    0.45
 -21   0  -1    1.68    0.45
 -21   1   1    1.26    0.44
 -20   1   1    1.53    0.48
 -19   1   1    1.65    0.48
 -18   1   1    0.77    0.42
 -17   1   1   -0.40    0.25
 -16   1   1    1.42    0.35
 -16   1   1    1.46    0.27
 -15   1   1    1.88    0.33
 -15   1   1    2.22    0.27
  14  -1  -1    0.17    0.14
 -14   1   1   -0.25    0.23
 -14   1   1   -0.09    0.18
  13  -1  -1    2.19    0.27
 -13   1   1    2.02    0.29
 -13   1   1    1.28    0.25
  12  -1  -1    8.46    0.48
 -12   1   1    8.29    0.42
 -12   1   1    7.57    0.51
  11  -1  -1    0.72    0.13
 -11   1   1    0.64    0.13
 -11   1   1    0.66    0.17
  10  -1  -1    5.51    0.34
 -10   1   1    5.21    0.35
 -10   1   1    5.36    0.29
   9  -1  -1   15.14    0.75
  -9   1   1   15.72    0.74
  -9   1   1   15.45    0.63
   8  -1  -1    5.59    0.34
  -8   1   1    6.54    0.29
  -8   1   1    6.50    0.34
   7  -1  -1    7.74    0.40
  -7   1   1    7.56    0.34
  -7   1   1    8.38    0.40
   6  -1  -1    5.41    0.32
   6  -1  -1    6.41    0.26
  -6   1   1    6.24    0.27
  -6   1   1    6.84    0.32
   5  -1  -1   43.61    1.62
   5  -1  -1   36.01    1.86
  -5   1   1   44.15    1.80
   4  -1  -1    1.26    0.11
   4  -1  -1    1.34    0.07
  -4   1   1    1.47    0.10
   3  -1  -1   44.73    2.11
  -3   1   1   49.46    2.11
   2  -1  -1  227.57   10.12
   1  -1  -1    0.92    0.05
  -1   1   1    0.79    0.05
  -1  -1  -1  251.45   11.17
  -2  -1  -1  119.66    4.99
   2   1   1  104.49    4.99
  -3  -1  -1    5.22    0.24
   3   1   1    4.55    0.24
  -4  -1  -1   64.83    2.72
   4   1   1   56.84    2.72
  -5  -1  -1   42.45    1.60
  -5  -1  -1   42.79    1.83
  -5  -1  -1   43.70    1.90
   5   1   1   39.21    1.89
  -6  -1  -1    0.94    0.10
  -6  -1  -1    0.89    0.11
   6   1   1    0.77    0.11
  -7  -1  -1   38.53    1.60
  -7  -1  -1   36.50    1.40
   7   1   1   33.99    1.65
  -8  -1  -1   24.37    1.09
  -8  -1  -1   24.87    0.95
   8   1   1   23.52    1.12
  -9  -1  -1    0.49    0.10
  -9  -1  -1    0.21    0.11
   9   1   1    0.45    0.10
 -10  -1  -1    4.82    0.27
 -10  -1  -1    4.53    0.32
  10   1   1    4.31    0.30
 -11  -1  -1   10.92    0.51
 -11  -1  -1   10.48    0.59
  11   1   1   11.66    0.58
 -12  -1  -1    3.80    0.38
 -12  -1  -1    4.88    0.32
  12   1   1    4.97    0.33
 -13  -1  -1    2.06    0.30
 -13  -1  -1    1.96    0.27
  13   1   1    1.87    0.26
 -14  -1  -1    4.30    0.49
 -14  -1  -1    5.65    0.41
  14   1   1    5.74    0.40
 -15  -1  -1    1.85    0.26
 -15  -1  -1    1.39    0.31
 -16  -1  -1   -0.17    0.31
 -16  -1  -1   -0.23    0.22
 -17  -1  -1    1.25    0.28
 -17  -1  -1    1.20    0.38
 -18  -1  -1    0.99    0.43
 -19  -1  -1    0.14    0.43
 -20  -1  -1    0.29    0.43
 -21  -1  -1    1.57    0.44
 -21   2   1    1.66    0.46
 -20   2   1    1.02    0.47
 -19   2   1    3.01    0.51
 -18   2   1    0.82    0.42
 -17   2   1   -0.68    0.35
 -16   2   1    0.14    0.32
 -16   2   1    0.47    0.24
 -15   2   1    2.75    0.49
 -15   2   1    3.39    0.40
  14  -2  -1    1.94    0.28
 -14   2   1    1.23    0.29
 -14   2   1    1.72    0.23
  13  -2  -1    1.12    0.17
 -13   2   1    1.24    0.19
 -13   2   1    0.69    0.23
  12  -2  -1    8.66    0.48
 -12   2   1    8.22    0.42
 -12   2   1    7.37    0.51
  11  -2  -1    1.00    0.15
 -11   2   1    1.05    0.14
 -11   2   1    0.83    0.18
  10  -2  -1    1.14    0.20
 -10   2   1    1.21    0.17
 -10   2   1    1.22    0.18
   9  -2  -1   15.98    0.76
  -9   2   1   15.12    0.63
   8  -2  -1   12.12    0.63
  -8   2   1   13.37    0.63
  -8   2   1   13.42    0.53
   7  -2  -1    0.09    0.03
   7  -2  -1    0.01    0.06
  -7   2   1    0.09    0.06
  -7   2   1    0.18    0.08
   6  -2  -1   10.67    0.43
   6  -2  -1    9.98    0.52
  -6   2   1   10.73    0.43
  -6   2   1   11.41    0.51
   5  -2  -1   66.94    3.11
  -5   2   1   71.59    2.99
   4  -2  -1    1.53    0.12
  -4   2   1    1.70    0.11
   3  -2  -1   55.03    2.67
  -3   2   1   64.19    2.67
  -2   2   1    9.05    0.42
   1  -2  -1    0.77    0.06
  -1   2   1    0.86    0.06
  -1  -2  -1   21.68    0.85
   1   2   1   16.07    0.85
  -2  -2  -1  206.07    8.67
   2   2   1  184.09    8.67
  -3  -2  -1   16.64    0.72
   3   2   1   15.13    0.72
  -4  -2  -1   19.14    0.82
   4   2   1   16.89    0.82
  -5  -2  -1   60.67    2.55
  -5  -2  -1   58.66    2.24
  -5  -2  -1   61.20    2.65
   5   2   1   55.51    2.64
  -6  -2  -1    7.97    0.33
  -6  -2  -1    7.79    0.37
   6   2   1    7.12    0.38
  -7  -2  -1   22.42    0.85
  -7  -2  -1   22.68    0.98
   7   2   1   20.18    1.00
  -8  -2  -1   19.60    0.77
  -8  -2  -1   19.29    0.88
   8   2   1   18.84    0.90
  -9  -2  -1   29.51    1.33
  -9  -2  -1   29.50    1.16
   9   2   1   29.92    1.37
 -10  -2  -1    0.46    0.14
 -10  -2  -1    0.48    0.12
  10   2   1    0.38    0.10
 -11  -2  -1   14.58    0.76
 -11  -2  -1   15.58    0.66
  11   2   1   16.11    0.76
 -12  -2  -1    7.39    0.50
 -12  -2  -1    8.16    0.43
  12   2   1    8.90    0.47
 -13  -2  -1   -0.10    0.16
 -13  -2  -1   -0.04    0.20
  13   2   1    0.13    0.12
 -14  -2  -1    6.41    0.43
 -14  -2  -1    5.24    0.53
  14   2   1    5.64    0.41
 -15  -2  -1    4.11    0.41
 -15  -2  -1    3.27    0.51
 -16  -2  -1   -0.18    0.31
 -16  -2  -1   -0.18    0.23
 -17  -2  -1    0.34    0.38
 -17  -2  -1    0.63    0.28
 -18  -2  -1    1.78    0.33
 -18  -2  -1    2.15    0.45
 -19  -2  -1    0.94    0.43
 -20  -2  -1    0.26    0.43
 -21  -2  -1    1.26    0.43
 -21   3   1    2.34    0.50
 -20   3   1    0.66    0.46
 -19   3   1    0.84    0.45
 -18   3   1    1.04    0.42
 -17   3   1   -0.62    0.34
 -16   3   1    1.93    0.38
 -15   3   1    3.47    0.50
 -15   3   1    3.11    0.38
  14  -3  -1    2.51    0.30
 -14   3   1    1.93    0.23
 -14   3   1    1.72    0.30
  13  -3  -1    0.43    0.14
 -13   3   1    0.48    0.16
 -13   3   1    0.07    0.21
  12  -3  -1    3.41    0.30
 -12   3   1    2.64    0.36
 -12   3   1    3.12    0.27
  11  -3  -1    3.32    0.28
 -11   3   1    3.19    0.32
 -11   3   1    3.25    0.24
  10  -3  -1    0.11    0.10
 -10   3   1    0.47    0.10
   9  -3  -1   11.20    0.55
  -9   3   1   10.51    0.45
  -9   3   1   10.19    0.55
   8  -3  -1    3.32    0.24
   8  -3  -1    3.39    0.16
  -8   3   1    3.72    0.26
  -8   3   1    3.70    0.20
   7  -3  -1    8.57    0.47
  -7   3   1   10.07    0.47
  -7   3   1    9.68    0.39
   6  -3  -1    7.63    0.40
  -6   3   1    8.06    0.33
  -6   3   1    8.29    0.39
   5  -3  -1   43.87    2.34
  -5   3   1   60.25    2.26
   4  -3  -1   32.46    1.59
  -4   3   1   36.41    1.53
  -4   3   1   36.70    1.59
   3  -3  -1    0.12    0.04
  -3   3   1    0.17    0.04
   2  -3  -1  106.57    4.94
  -2   3   1  115.10    4.94
   1  -3  -1   37.48    1.72
   1  -3  -1   39.46    1.72
   0  -3  -1   31.69    1.32
   0   3   1   27.35    1.32
  -1  -3  -1    0.90    0.05
   1   3   1    0.87    0.05
  -2  -3  -1   23.56    1.01
   2   3   1   21.26    1.00
  -3  -3  -1   15.07    0.65
   3   3   1   13.67    0.65
  -4  -3  -1    1.05    0.08
   4   3   1    0.86    0.08
  -5  -3  -1   29.27    1.10
  -5  -3  -1   28.74    1.30
  -5  -3  -1   29.15    1.25
   5   3   1   27.04    1.29
  -6  -3  -1    7.44    0.32
  -6  -3  -1    7.55    0.36
   6   3   1    7.33    0.37
  -7  -3  -1    6.14    0.28
  -7  -3  -1    6.44    0.32
   7   3   1    5.66    0.31
  -8  -3  -1    0.70    0.11
  -8  -3  -1    0.84    0.10
   8   3   1    0.44    0.08
  -9  -3  -1    0.51    0.11
  -9  -3  -1    0.48    0.12
   9   3   1    0.44    0.09
 -10  -3  -1    0.11    0.11
 -10  -3  -1    0.00    0.12
  10   3   1    0.08    0.09
 -11  -3  -1    4.88    0.32
 -11  -3  -1    4.76    0.37
  11   3   1    4.86    0.33
 -12  -3  -1   11.77    0.66
 -12  -3  -1   11.81    0.56
  12   3   1   12.23    0.62
 -13  -3  -1    0.05    0.17
 -13  -3  -1   -0.44    0.21
  13   3   1    0.07    0.12
 -14  -3  -1    6.30    0.53
 -14  -3  -1    6.14    0.44
  14   3   1    6.59    0.42
 -15  -3  -1    5.61    0.46
 -15  -3  -1    4.96    0.56
 -16  -3  -1    0.73    0.27
 -16  -3  -1    0.10    0.34
 -17  -3  -1    0.51    0.37
 -17  -3  -1    0.73    0.29
 -18  -3  -1    1.77    0.34
 -18  -3  -1    2.44    0.45
 -19  -3  -1    0.15    0.31
 -19  -3  -1    1.05    0.44
 -20  -3  -1    0.55    0.43
 -21  -3  -1    2.28    0.46
 -21   4   1    1.29    0.50
 -20   4   1    0.76    0.46
 -19   4   1    0.87    0.46
 -18   4   1    1.87    0.44
 -17   4   1    0.91    0.38
 -16   4   1    0.58    0.33
 -15   4   1    5.39    0.58
 -14   4   1    4.75    0.37
 -14   4   1    3.97    0.49
  13  -4  -1    0.81    0.17
 -13   4   1    0.79    0.17
 -13   4   1    0.56    0.23
  12  -4  -1    4.60    0.34
 -12   4   1    3.84    0.40
 -12   4   1    4.36    0.30
  11  -4  -1    9.30    0.51
 -11   4   1    8.93    0.42
  10  -4  -1    0.30    0.11
 -10   4   1    0.54    0.18
 -10   4   1    0.46    0.10
   9  -4  -1    5.58    0.34
   9  -4  -1    5.59    0.24
  -9   4   1    5.41    0.27
  -9   4   1    5.22    0.36
   8  -4  -1    9.72    0.52
  -8   4   1   10.19    0.51
  -8   4   1   10.43    0.42
   7  -4  -1   14.53    0.74
  -7   4   1   15.75    0.61
  -7   4   1   15.95    0.72
   6  -4  -1    1.84    0.15
  -6   4   1    1.77    0.15
  -6   4   1    1.72    0.11
   5  -4  -1    9.72    0.49
  -5   4   1   10.37    0.47
   4  -4  -1   12.80    0.63
  -4   4   1   14.10    0.61
   3  -4  -1    0.30    0.05
  -3   4   1    0.32    0.06
   2  -4  -1  119.85    5.56
   2  -4  -1  129.72    5.56
   1  -4  -1   64.13    2.66
  -1   4   1   55.04    2.66
   0  -4  -1    0.29    0.04
   0   4   1    0.28    0.05
  -1  -4  -1   52.65    2.30
   1   4   1   50.44    2.30
  -2  -4  -1  136.61    5.83
   2   4   1  125.26    5.83
  -3  -4  -1   53.95    2.33
   3   4   1   50.26    2.33
  -4  -4  -1   15.23    0.68
  -4  -4  -1   15.12    0.59
  -4  -4  -1   15.54    0.66
   4   4   1   13.70    0.68
  -5  -4  -1   70.70    2.98
  -5  -4  -1   69.96    2.62
  -5  -4  -1   69.12    3.09
   5   4   1   66.52    3.09
  -6  -4  -1   11.74    0.53
  -6  -4  -1   11.49    0.47
   6   4   1   11.30    0.54
  -7  -4  -1    0.04    0.07
  -7  -4  -1    0.08    0.07
   7   4   1    0.13    0.06
  -8  -4  -1   27.80    1.09
  -8  -4  -1   27.63    1.24
   8   4   1   27.53    1.27
  -9  -4  -1    7.33    0.36
  -9  -4  -1    6.83    0.40
   9   4   1    7.52    0.39
 -10  -4  -1    0.09    0.13
 -10  -4  -1    0.30    0.12
  10   4   1    0.29    0.09
 -11  -4  -1    7.75    0.40
 -11  -4  -1    6.46    0.45
  11   4   1    7.25    0.41
 -12  -4  -1    7.05    0.41
 -12  -4  -1    6.02    0.47
  12   4   1    7.31    0.41
 -13  -4  -1    3.13    0.34
 -13  -4  -1    2.52    0.42
  13   4   1    3.31    0.29
 -14  -4  -1    0.88    0.22
 -14  -4  -1    0.73    0.27
  14   4   1    1.52    0.27
 -15  -4  -1    5.35    0.55
 -15  -4  -1    5.52    0.47
 -16  -4  -1    0.13    0.33
 -16  -4  -1    0.31    0.27
 -17  -4  -1   -0.05    0.28
 -17  -4  -1   -0.29    0.36
 -18  -4  -1    1.56    0.42
 -18  -4  -1    0.88    0.33
 -19  -4  -1    1.17    0.42
 -19  -4  -1    0.12    0.32
 -20  -4  -1    0.09    0.41
 -21  -4  -1    1.39    0.43
 -20   5   1    0.69    0.47
 -19   5   1   -0.22    0.42
 -18   5   1    3.30    0.49
 -17   5   1    2.17    0.42
 -16   5   1    0.16    0.32
 -15   5   1    3.45    0.51
 -14   5   1    4.23    0.48
  13  -5  -1    0.26    0.14
 -13   5   1    0.32    0.16
 -13   5   1    0.45    0.22
  12  -5  -1    6.19    0.41
 -12   5   1    5.80    0.35
  11  -5  -1   17.50    0.84
 -11   5   1   16.16    0.86
 -11   5   1   16.32    0.69
  10  -5  -1    1.06    0.15
 -10   5   1    1.76    0.21
 -10   5   1    1.49    0.17
   9  -5  -1    0.15    0.10
  -9   5   1    0.45    0.09
  -9   5   1    0.25    0.12
   8  -5  -1    8.10    0.47
  -8   5   1    8.94    0.46
  -8   5   1    9.80    0.38
   7  -5  -1   12.78    0.66
  -7   5   1   13.97    0.54
  -7   5   1   13.97    0.64
   6  -5  -1    2.11    0.17
  -6   5   1    2.39    0.17
  -6   5   1    2.22    0.13
   5  -5  -1   45.61    2.14
  -5   5   1   49.25    2.07
   4  -5  -1   47.72    2.25
  -4   5   1   52.28    2.17
   3  -5  -1    0.04    0.05
   3  -5  -1    0.09    0.03
  -3   5   1    0.07    0.04
   2  -5  -1   57.46    2.50
   2  -5  -1   54.20    2.50
   1  -5  -1   45.78    1.93
  -1   5   1   40.36    1.93
   0  -5  -1   25.50    1.09
   0   5   1   23.10    1.09
  -1  -5  -1   10.71    0.48
   1   5   1   10.19    0.48
  -2  -5  -1   86.48    3.75
   2   5   1   81.66    3.74
  -3  -5  -1    1.82    0.10
   3   5   1    1.67    0.10
  -4  -5  -1    0.85    0.10
  -4  -5  -1    0.59    0.07
   4   5   1    0.47    0.07
  -5  -5  -1   41.49    1.60
  -5  -5  -1   43.86    1.82
   5   5   1   40.08    1.88
  -6  -5  -1   12.53    0.50
  -6  -5  -1   12.14    0.56
   6   5   1   12.12    0.58
  -7  -5  -1    0.32    0.08
  -7  -5  -1    0.33    0.08
   7   5   1    0.28    0.06
  -8  -5  -1   16.48    0.75
  -8  -5  -1   16.21    0.67
   8   5   1   15.97    0.76
  -9  -5  -1   11.58    0.53
  -9  -5  -1   11.33    0.59
   9   5   1   12.82    0.59
 -10  -5  -1    0.24    0.13
 -10  -5  -1    0.19    0.14
 -11  -5  -1    6.17    0.38
 -11  -5  -1    6.13    0.43
  11   5   1    6.06    0.36
 -12  -5  -1    7.86    0.44
 -12  -5  -1    7.66    0.51
  12   5   1    7.51    0.44
 -13  -5  -1    4.36    0.45
 -13  -5  -1    4.78    0.39
  13   5   1    4.81    0.35
 -14  -5  -1    0.08    0.22
 -14  -5  -1   -0.19    0.24
  14   5   1    0.20    0.13
 -15  -5  -1    4.22    0.52
 -15  -5  -1    3.75    0.43
 -16  -5  -1    5.69    0.52
 -16  -5  -1    5.70    0.59
 -17  -5  -1    0.93    0.38
 -17  -5  -1    0.69    0.30
 -18  -5  -1    1.39    0.41
 -18  -5  -1    0.41    0.32
 -19  -5  -1    0.62    0.34
 -19  -5  -1    1.66    0.44
 -20  -5  -1   -0.40    0.32
 -20  -5  -1    0.35    0.41
 -21  -5  -1    1.04    0.41
 -20   6   1    0.43    0.45
 -19   6   1    0.29    0.44
 -18   6   1    0.29    0.41
 -17   6   1    2.00    0.41
 -16   6   1    0.64    0.34
 -15   6   1    0.79    0.30
 -14   6   1    9.53    0.65
  13  -6  -1    7.77    0.49
 -13   6   1    7.32    0.55
  12  -6  -1    0.91    0.16
 -12   6   1    1.19    0.28
  11  -6  -1   24.09    1.13
 -11   6   1   23.11    1.12
 -11   6   1   22.43    0.93
  10  -6  -1    9.11    0.50
 -10   6   1    9.04    0.53
 -10   6   1    8.89    0.40
   9  -6  -1    0.76    0.13
  -9   6   1    0.93    0.14
  -9   6   1    1.35    0.23
   8  -6  -1   25.79    1.16
  -8   6   1   24.39    0.96
  -8   6   1   23.85    1.12
   7  -6  -1   22.05    1.06
  -7   6   1   22.77    1.03
  -7   6   1   23.08    0.88
   6  -6  -1    1.27    0.15
  -6   6   1    1.57    0.15
   5  -6  -1   26.15    1.25
  -5   6   1   28.42    1.21
   4  -6  -1   83.81    3.88
  -4   6   1   89.20    3.73
   3  -6  -1    6.97    0.36
  -3   6   1    7.81    0.35
   2  -6  -1   23.92    1.03
   2  -6  -1   22.33    1.04
  -2   6   1   22.32    1.00
   1  -6  -1   36.60    1.55
  -1   6   1   32.23    1.54
   0  -6  -1   17.68    0.78
   0   6   1   16.72    0.78
  -1  -6  -1    4.08    0.20
   1   6   1    3.95    0.20
  -2  -6  -1   50.93    2.24
   2   6   1   49.29    2.24
  -3  -6  -1  106.40    3.94
  -3  -6  -1  106.37    4.65
   3   6   1  100.18    4.65
  -4  -6  -1    0.68    0.07
  -4  -6  -1    0.46    0.07
  -4  -6  -1    0.59    0.09
   4   6   1    0.65    0.07
  -5  -6  -1   14.56    0.62
  -5  -6  -1   13.50    0.55
   5   6   1   13.30    0.63
  -6  -6  -1   41.59    1.80
  -6  -6  -1   41.27    1.59
   6   6   1   41.15    1.86
  -7  -6  -1    0.26    0.08
  -7  -6  -1    0.41    0.09
  -7  -6  -1    0.27    0.04
   7   6   1    0.25    0.06
  -8  -6  -1   21.71    0.89
  -8  -6  -1   22.40    1.00
  -9  -6  -1   19.01    0.79
  -9  -6  -1   17.80    0.88
   9   6   1   20.13    0.90
 -10  -6  -1    3.00    0.29
 -10  -6  -1    3.59    0.29
  10   6   1    3.66    0.25
 -11  -6  -1    1.01    0.18
 -11  -6  -1    0.69    0.18
  11   6   1    0.81    0.12
 -12  -6  -1    6.31    0.46
 -12  -6  -1    6.53    0.42
  12   6   1    6.55    0.39
 -13  -6  -1    0.93    0.24
 -13  -6  -1    1.25    0.23
  13   6   1    1.68    0.24
 -14  -6  -1   -0.25    0.24
 -14  -6  -1   -0.14    0.22
  14   6   1    0.10    0.12
 -15  -6  -1    1.65    0.29
 -15  -6  -1    1.67    0.32
 -16  -6  -1    0.81    0.29
 -16  -6  -1    0.67    0.33
 -17  -6  -1    0.40    0.36
 -17  -6  -1    0.22    0.31
 -18  -6  -1    0.64    0.34
 -18  -6  -1    0.93    0.41
 -19  -6  -1    2.25    0.45
 -19  -6  -1    1.65    0.36
 -20  -6  -1    0.32    0.34
 -20  -6  -1    0.41    0.41
 -20   7   1    1.07    0.46
 -19   7   1   -0.18    0.43
 -18   7   1    0.03    0.41
 -17   7   1    0.99    0.40
 -16   7   1    0.13    0.33
 -15   7   1    0.22    0.30
 -14   7   1    1.05    0.28
  13  -7  -1    4.82    0.39
  12  -7  -1    0.46    0.15
 -12   7   1    0.30    0.24
  11  -7  -1    6.60    0.43
 -11   7   1    7.10    0.50
  10  -7  -1   10.77    0.55
 -10   7   1    9.47    0.43
 -10   7   1    9.58    0.57
   9  -7  -1   -0.04    0.10
  -9   7   1   -0.01    0.08
  -9   7   1    0.12    0.13
   8  -7  -1   23.13    1.05
  -8   7   1   21.92    1.02
  -8   7   1   20.99    0.86
   7  -7  -1   10.93    0.55
  -7   7   1   10.78    0.54
  -7   7   1   11.13    0.44
   6  -7  -1   10.00    0.51
  -6   7   1   10.57    0.50
   5  -7  -1    8.84    0.45
  -5   7   1    9.08    0.43
   4  -7  -1   95.81    4.45
  -4   7   1  103.13    4.29
   3  -7  -1   57.01    2.75
  -3   7   1   65.46    2.65
   2  -7  -1    8.69    0.42
   2  -7  -1    8.82    0.41
  -2   7   1    8.57    0.40
   1  -7  -1  149.70    6.50
  -1   7   1  153.17    6.26
  -1   7   1  134.87    6.50
   0  -7  -1   93.51    4.12
   0   7   1   95.60    3.97
   0   7   1   87.78    4.12
  -1  -7  -1    1.93    0.11
   1   7   1    1.96    0.11
   1   7   1    1.77    0.12
  -2  -7  -1   10.18    0.40
  -2  -7  -1    9.40    0.45
   2   7   1   10.84    0.44
   2   7   1    9.11    0.46
  -3  -7  -1   47.16    2.07
  -3  -7  -1   45.06    1.76
   3   7   1   45.46    2.07
   3   7   1   47.02    2.00
  -4  -7  -1    6.66    0.32
  -4  -7  -1    6.60    0.29
  -4  -7  -1    6.89    0.33
   4   7   1    6.87    0.32
  -5  -7  -1   11.15    0.44
  -5  -7  -1   11.27    0.49
   5   7   1    9.67    0.50
  -6  -7  -1   46.10    1.81
  -6  -7  -1   47.82    2.06
   6   7   1   47.89    2.13
  -7  -7  -1    3.07    0.21
  -7  -7  -1    2.82    0.21
   7   7   1    3.54    0.20
  -8  -7  -1    1.39    0.18
  -8  -7  -1    1.55    0.20
   8   7   1    1.24    0.14
  -9  -7  -1   15.03    0.65
  -9  -7  -1   14.54    0.72
   9   7   1   15.58    0.72
 -10  -7  -1    4.71    0.33
 -10  -7  -1    4.29    0.33
  10   7   1    5.08    0.30
 -11  -7  -1   -0.18    0.15
 -11  -7  -1   -0.06    0.16
  11   7   1    0.10    0.09
 -12  -7  -1    4.73    0.41
 -12  -7  -1    4.98    0.39
  12   7   1    4.50    0.32
 -13  -7  -1    5.01    0.42
 -13  -7  -1    4.50    0.45
  13   7   1    5.34    0.35
 -14  -7  -1    0.30    0.23
 -14  -7  -1    0.11    0.26
  14   7   1    0.39    0.13
 -15  -7  -1    0.78    0.30
 -15  -7  -1    0.51    0.27
 -16  -7  -1    8.68    0.61
 -16  -7  -1    8.58    0.67
 -17  -7  -1   -0.42    0.30
 -17  -7  -1   -0.14    0.36
 -18  -7  -1    0.27    0.39
 -18  -7  -1    0.37    0.34
 -19  -7  -1    1.84    0.44
 -19  -7  -1    1.93    0.38
 -20  -7  -1    0.16    0.34
 -20  -7  -1    0.75    0.42
 -20   8   1    1.41    0.47
 -19   8   1   -0.22    0.44
 -18   8   1   -0.08    0.42
 -17   8   1    0.39    0.39
 -16   8   1    0.71    0.36
 -15   8   1   -0.01    0.30
 -14   8   1   10.43    0.72
  13  -8  -1    4.99    0.39
 -13   8   1    3.98    0.53
  12  -8  -1    0.41    0.15
 -12   8   1    0.18    0.24
  11  -8  -1    5.20    0.36
 -11   8   1    3.76    0.43
  10  -8  -1   19.55    0.93
 -10   8   1   17.78    0.92
   9  -8  -1    0.06    0.10
  -9   8   1    0.13    0.13
   8  -8  -1    4.04    0.28
  -8   8   1    3.80    0.29
  -8   8   1    3.54    0.20
   7  -8  -1   12.71    0.63
  -7   8   1   12.88    0.62
  -7   8   1   12.42    0.50
   6  -8  -1   11.36    0.58
  -6   8   1   12.06    0.57
   5  -8  -1    0.77    0.13
  -5   8   1    0.88    0.12
   4  -8  -1   29.80    1.35
  -4   8   1   29.17    1.30
   3  -8  -1   37.26    1.73
  -3   8   1   39.14    1.67
  -2   8   1    0.78    0.10
   1  -8  -1   80.54    3.49
  -1   8   1   75.22    3.49
  -1   8   1   78.44    3.36
   0  -8  -1   72.32    3.19
   0   8   1   68.06    3.19
   0   8   1   73.82    3.08
  -1  -8  -1    5.99    0.28
   1   8   1    5.97    0.29
   1   8   1    5.58    0.28
  -2  -8  -1   25.13    1.23
  -2  -8  -1   28.15    1.05
   2   8   1   29.90    1.19
   2   8   1   26.38    1.23
  -3  -8  -1   70.09    2.63
  -3  -8  -1   65.88    3.10
   3   8   1   69.15    3.10
   3   8   1   72.34    2.99
  -4  -8  -1   26.04    1.04
   4   8   1   27.51    1.22
   4   8   1   27.26    1.18
  -5  -8  -1   10.63    0.49
  -5  -8  -1   10.09    0.44
   5   8   1   10.96    0.50
  -6  -8  -1   45.78    1.83
  -6  -8  -1   48.17    2.08
   6   8   1   49.01    2.14
  -7  -8  -1   25.32    1.17
  -7  -8  -1   26.19    1.04
   7   8   1   27.18    1.20
  -8  -8  -1   -0.05    0.10
  -8  -8  -1    0.07    0.11
   8   8   1    0.00    0.06
  -9  -8  -1    5.93    0.34
  -9  -8  -1    5.27    0.35
   9   8   1    5.64    0.32
 -10  -8  -1    7.12    0.45
 -10  -8  -1    8.32    0.43
  10   8   1    8.14    0.42
 -11  -8  -1    0.25    0.17
 -11  -8  -1   -0.23    0.15
  11   8   1    0.08    0.09
 -12  -8  -1    0.96    0.21
 -12  -8  -1    0.95    0.21
  12   8   1    1.19    0.21
 -13  -8  -1    6.11    0.51
 -13  -8  -1    6.02    0.48
  13   8   1    6.43    0.40
 -14  -8  -1    1.66    0.30
 -14  -8  -1    1.78    0.29
  14   8   1    2.22    0.27
 -15  -8  -1   -0.23    0.29
 -15  -8  -1   -0.02    0.27
 -16  -8  -1    2.66    0.36
 -16  -8  -1    4.00    0.57
 -17  -8  -1    2.64    0.42
 -17  -8  -1    2.33    0.37
 -18  -8  -1   -0.13    0.38
 -18  -8  -1   -0.37    0.33
 -19  -8  -1    1.10    0.36
 -19  -8  -1    2.02    0.44
 -20  -8  -1   -0.06    0.35
 -20  -8  -1    0.44    0.41
 -20   9   1    1.37    0.48
 -19   9   1    0.42    0.45
 -18   9   1    0.31    0.44
 -17   9   1    1.56    0.43
 -16   9   1    0.30    0.36
 -15   9   1   -0.17    0.31
 -14   9   1    0.47    0.33
 -13   9   1    4.02    0.52
  12  -9  -1    0.13    0.14
 -12   9   1    0.03    0.24
  11  -9  -1    6.36    0.41
 -11   9   1    4.90    0.47
  10  -9  -1    8.34    0.46
 -10   9   1    6.98    0.50
   9  -9  -1    0.61    0.13
  -9   9   1    0.64    0.15
   8  -9  -1    1.01    0.14
  -8   9   1    1.23    0.17
   7  -9  -1   11.49    0.58
  -7   9   1   11.44    0.58
   6  -9  -1   25.77    1.19
  -6   9   1   25.18    1.15
   5  -9  -1    0.83    0.14
  -5   9   1    1.09    0.15
   4  -9  -1   14.46    0.69
  -4   9   1   14.46    0.67
   3  -9  -1   64.73    2.91
  -3   9   1   64.81    2.81
  -2   9   1    2.52    0.16
  -1   9   1   26.70    1.24
  -1   9   1   27.83    1.20
   0  -9  -1   36.89    1.69
   0   9   1   36.91    1.69
   0   9   1   38.77    1.63
  -1  -9  -1   25.26    1.22
  -1  -9  -1   27.33    1.04
   1   9   1   27.28    1.22
   1   9   1   28.05    1.18
  -2  -9  -1    6.04    0.25
  -2  -9  -1    5.04    0.28
   2   9   1    6.64    0.28
   2   9   1    5.41    0.28
  -3  -9  -1   44.84    1.68
   3   9   1   44.67    1.90
   3   9   1   42.16    1.97
  -4  -9  -1   42.09    1.62
   4   9   1   42.49    1.83
  -5  -9  -1    0.08    0.07
   5   9   1    0.07    0.05
   5   9   1    0.05    0.06
  -6  -9  -1   26.09    1.05
   6   9   1   27.02    1.21
  -7  -9  -1   28.86    1.30
  -7  -9  -1   28.21    1.16
   7   9   1   31.13    1.34
  -8  -9  -1    0.40    0.13
  -8  -9  -1    0.38    0.11
   8   9   1    0.60    0.09
  -9  -9  -1    3.04    0.28
  -9  -9  -1    3.82    0.29
   9   9   1    3.42    0.23
 -10  -9  -1    9.13    0.52
 -10  -9  -1   10.01    0.49
  10   9   1    9.55    0.49
 -11  -9  -1    3.54    0.35
 -11  -9  -1    3.06    0.35
  11   9   1    3.40    0.26
 -12  -9  -1    2.15    0.38
 -12  -9  -1    2.52    0.36
  12   9   1    2.62    0.25
 -13  -9  -1    3.46    0.42
 -13  -9  -1    4.19    0.42
  13   9   1    3.18    0.30
 -14  -9  -1    2.78    0.45
 -14  -9  -1    3.41    0.44
 -15  -9  -1    0.23    0.29
 -15  -9  -1    0.18    0.29
 -16  -9  -1    1.61    0.36
 -16  -9  -1    1.66    0.34
 -17  -9  -1    1.88    0.37
 -17  -9  -1    2.40    0.41
 -18  -9  -1    0.04    0.34
 -18  -9  -1    0.37    0.39
 -19  -9  -1    0.29    0.36
 -19  -9  -1    0.27    0.40
 -20  -9  -1    0.10    0.35
 -20  10   1    1.23    0.47
 -19  10   1    0.96    0.47
 -18  10   1   -0.13    0.43
 -17  10   1    1.47    0.44
 -16  10   1    1.96    0.42
 -15  10   1    0.09    0.33
 -14  10   1    1.02    0.39
 -13  10   1    2.30    0.36
  12 -10  -1    2.43    0.32
 -12  10   1    2.12    0.33
  11 -10  -1    0.17    0.13
 -11  10   1   -0.02    0.21
  10 -10  -1    7.12    0.43
 -10  10   1    6.23    0.48
   9 -10  -1    4.17    0.31
  -9  10   1    3.74    0.35
   8 -10  -1   -0.08    0.09
  -8  10   1   -0.09    0.12
   7 -10  -1    1.46    0.19
  -7  10   1    1.41    0.22
   6 -10  -1   11.92    0.58
  -6  10   1   10.78    0.57
   5 -10  -1    1.51    0.17
  -5  10   1    1.59    0.18
   4 -10  -1    4.78    0.27
  -4  10   1    4.60    0.27
   3 -10  -1   23.65    1.08
  -3  10   1   22.98    1.04
  -2  10   1    6.72    0.35
  -2  10   1    7.41    0.35
  -1  10   1   10.04    0.46
  -1  10   1    9.54    0.47
   0 -10  -1   50.81    1.95
   0  10   1   50.08    2.31
   0  10   1   53.32    2.23
  -1 -10  -1   10.63    0.42
   1  10   1   10.73    0.48
   1  10   1    9.91    0.49
  -2 -10  -1    0.73    0.09
   2  10   1    0.93    0.10
   2  10   1    0.62    0.09
  -3 -10  -1   15.31    0.61
   3  10   1   15.29    0.71
   3  10   1   15.40    0.69
  -4 -10  -1   35.18    1.36
   4  10   1   35.55    1.59
   4  10   1   34.68    1.53
  -5 -10  -1    5.48    0.28
   5  10   1    6.12    0.30
   5  10   1    5.23    0.28
  -6 -10  -1    7.18    0.35
   6  10   1    7.26    0.38
   6  10   1    7.79    0.37
  -7 -10  -1   21.57    0.92
   7  10   1   23.79    1.05
  -8 -10  -1    3.19    0.26
  -8 -10  -1    3.47    0.27
   8  10   1    3.64    0.25
  -9 -10  -1    5.19    0.34
  -9 -10  -1    5.08    0.34
   9  10   1    5.43    0.32
 -10 -10  -1    9.74    0.55
 -10 -10  -1   10.06    0.52
  10  10   1   10.23    0.52
 -11 -10  -1    8.59    0.50
 -11 -10  -1    8.21    0.51
  11  10   1    9.07    0.48
 -12 -10  -1   -0.22    0.21
 -12 -10  -1   -0.16    0.19
  12  10   1    0.21    0.12
 -13 -10  -1    5.26    0.46
 -13 -10  -1    4.88    0.47
  13  10   1    4.58    0.37
 -14 -10  -1    3.00    0.46
 -14 -10  -1    3.62    0.45
 -15 -10  -1    0.18    0.29
 -15 -10  -1   -0.10    0.29
 -16 -10  -1    0.07    0.32
 -16 -10  -1    0.43    0.33
 -17 -10  -1    1.04    0.37
 -17 -10  -1    0.90    0.34
 -18 -10  -1   -0.23    0.34
 -18 -10  -1    0.11    0.39
 -19 -10  -1   -0.22    0.35
 -20 -10  -1    0.15    0.37
 -19  11   1    1.50    0.49
 -18  11   1   -0.14    0.44
 -17  11   1    0.12    0.42
 -16  11   1    1.52    0.43
 -14  11   1    0.52    0.37
 -13  11   1    3.99    0.55
  12 -11  -1    4.62    0.40
 -12  11   1    4.83    0.54
  11 -11  -1    1.26    0.19
 -11  11   1    1.47    0.27
  10 -11  -1    8.04    0.46
 -10  11   1    6.67    0.51
   9 -11  -1   17.23    0.84
  -9  11   1   16.16    0.85
   8 -11  -1    0.75    0.13
  -8  11   1    1.02    0.18
   7 -11  -1   19.71    0.90
  -7  11   1   17.14    0.88
   6 -11  -1   14.34    0.70
  -6  11   1   13.86    0.69
   5 -11  -1    9.96    0.51
  -5  11   1    9.60    0.50
   4 -11  -1    3.54    0.24
  -4  11   1    3.53    0.24
   3 -11  -1   27.56    1.23
  -3  11   1   25.67    1.19
  -2  11   1   12.10    0.57
  -2  11   1   11.74    0.56
   1 -11  -1    1.48    0.10
  -1  11   1    1.65    0.14
  -1  11   1    1.57    0.13
   0 -11  -1   39.55    1.51
   0  11   1   40.18    1.73
   0  11   1   39.17    1.79
  -1 -11  -1   38.38    1.45
   1  11   1   37.43    1.66
  -2 -11  -1    3.85    0.20
   2  11   1    4.43    0.22
   2  11   1    3.76    0.22
  -3 -11  -1   20.44    0.81
   3  11   1   20.97    0.95
   3  11   1   20.60    0.92
  -4 -11  -1   19.35    0.77
   4  11   1   18.71    0.86
   4  11   1   19.67    0.89
  -5 -11  -1    4.45    0.25
   5  11   1    3.98    0.24
   5  11   1    4.93    0.24
  -6 -11  -1    0.60    0.11
   6  11   1    0.70    0.12
   6  11   1    0.71    0.10
  -7 -11  -1   20.94    0.90
   7  11   1   23.44    1.04
   7  11   1   22.73    1.01
  -8 -11  -1    5.31    0.33
   8  11   1    5.50    0.32
   8  11   1    5.28    0.32
  -9 -11  -1    0.31    0.16
   9  11   1    0.48    0.13
 -10 -11  -1   10.70    0.58
 -10 -11  -1   10.84    0.55
  10  11   1   11.20    0.56
 -11 -11  -1    4.58    0.40
 -11 -11  -1    4.83    0.38
  11  11   1    4.34    0.33
 -12 -11  -1    0.31    0.23
 -12 -11  -1    0.20    0.20
  12  11   1    0.43    0.16
 -13 -11  -1    3.37    0.43
 -13 -11  -1    3.20    0.43
 -14 -11  -1    5.12    0.49
 -14 -11  -1    4.78    0.50
 -15 -11  -1    1.12    0.32
 -15 -11  -1    1.26    0.32
 -16 -11  -1    0.12    0.33
 -16 -11  -1   -0.27    0.32
 -17 -11  -1    1.44    0.37
 -18 -11  -1    0.07    0.36
 -19 -11  -1   -0.45    0.35
  19  11   1   -0.14    0.33
 -20 -11  -1   -0.55    0.35
  20  11   1    0.80    0.33
 -19  12   1    0.93    0.49
 -18  12   1    0.77    0.47
 -17  12   1   -0.08    0.42
 -16  12   1    1.50    0.44
 -15  12   1    0.82    0.45
 -14  12   1   -0.49    0.33
 -13  12   1    3.98    0.47
 -12  12   1    3.89    0.53
  11 -12  -1    0.47    0.15
 -11  12   1    0.30    0.24
  10 -12  -1    8.83    0.51
 -10  12   1    8.30    0.57
   9 -12  -1   19.61    0.93
  -9  12   1   17.92    0.94
   8 -12  -1    3.59    0.29
  -8  12   1    3.23    0.34
   7 -12  -1    2.71    0.25
  -7  12   1    2.55    0.29
   6 -12  -1   45.23    2.01
  -6  12   1   42.04    1.94
   5 -12  -1   20.62    0.97
  -5  12   1   19.86    0.94
   4 -12  -1    0.07    0.08
  -4  12   1    0.00    0.10
   3 -12  -1   11.95    0.56
  -3  12   1   10.61    0.55
   2 -12  -1    9.07    0.38
  -2  12   1    9.58    0.46
  -2  12   1    9.79    0.46
   1 -12  -1    0.09    0.04
  -1  12   1    0.08    0.05
  -1  12   1    0.01    0.07
   0 -12  -1   10.81    0.44
   0  12   1   10.39    0.52
   0  12   1   11.29    0.51
  -1 -12  -1   48.52    1.87
   1  12   1   50.57    2.21
   1  12   1   47.86    2.13
  -2 -12  -1    5.77    0.27
   2  12   1    6.19    0.31
   2  12   1    5.81    0.31
  -3 -12  -1    8.28    0.36
   3  12   1    8.03    0.40
   3  12   1    8.27    0.40
  -4 -12  -1   21.53    0.85
   4  12   1   21.12    0.97
   4  12   1   20.98    0.95
  -5 -12  -1    8.64    0.40
   5  12   1    8.31    0.42
   5  12   1    9.24    0.43
  -6 -12  -1    2.01    0.21
   6  12   1    1.74    0.15
   6  12   1    1.96    0.18
  -7 -12  -1    6.67    0.36
   7  12   1    6.73    0.36
   7  12   1    6.59    0.37
  -8 -12  -1    5.53    0.35
   8  12   1    5.50    0.33
  -9 -12  -1    0.04    0.16
   9  12   1   -0.06    0.12
   9  12   1    0.02    0.15
 -10 -12  -1    8.52    0.49
  10  12   1    8.63    0.47
  10  12   1    8.52    0.48
 -11 -12  -1    5.88    0.44
  11  12   1    6.23    0.39
 -12 -12  -1    0.38    0.24
 -13 -12  -1    0.94    0.29
 -14 -12  -1    1.69    0.31
 -15 -12  -1    2.21    0.36
 -16 -12  -1   -0.05    0.33
 -17 -12  -1    1.18    0.36
  17  12   1    1.55    0.34
 -18 -12  -1    0.93    0.38
  18  12   1    1.14    0.34
 -19 -12  -1   -0.62    0.34
  19  12   1    0.05    0.32
 -19  13   1    1.71    0.50
 -18  13   1    1.68    0.50
 -17  13   1    0.10    0.44
 -15  13   1    1.86    0.48
 -14  13   1   -0.08    0.37
 -13  13   1    0.77    0.35
 -12  13   1    5.81    0.59
  11 -13  -1    0.52    0.16
 -11  13   1    0.57    0.25
  10 -13  -1    1.97    0.28
 -10  13   1    1.85    0.28
   9 -13  -1   16.90    0.82
  -9  13   1   14.69    0.84
   8 -13  -1    8.16    0.48
  -8  13   1    8.66    0.53
   7 -13  -1   -0.03    0.10
  -7  13   1    0.09    0.14
   6 -13  -1   15.09    0.73
  -6  13   1   14.15    0.73
  -5  13   1   26.02    1.20
   3 -13  -1    8.89    0.44
  -3  13   1    8.11    0.44
   2 -13  -1   23.36    0.93
  -2  13   1   25.21    1.09
   1 -13  -1    2.88    0.15
  -1  13   1    2.98    0.21
  -1  13   1    3.04    0.19
   0 -13  -1    6.54    0.29
   0  13   1    6.47    0.34
   0  13   1    6.66    0.34
  -1 -13  -1   12.44    0.51
   1  13   1   12.85    0.60
   1  13   1   12.63    0.59
  -2 -13  -1   19.93    0.79
   2  13   1   19.18    0.90
   2  13   1   20.51    0.92
  -3 -13  -1    0.97    0.14
   3  13   1    0.92    0.12
   3  13   1    1.03    0.16
  -4 -13  -1   26.97    1.05
   4  13   1   26.09    1.18
   4  13   1   26.74    1.22
  -5 -13  -1   27.03    1.08
   5  13   1   28.53    1.25
   5  13   1   26.46    1.21
  -6 -13  -1    0.11    0.11
   6  13   1    0.26    0.07
   6  13   1    0.19    0.09
  -7 -13  -1   15.67    0.68
   7  13   1   14.91    0.73
   7  13   1   16.02    0.73
  -8 -13  -1   14.45    0.65
   8  13   1   14.57    0.69
  -9 -13  -1    0.39    0.17
   9  13   1    0.49    0.14
   9  13   1    0.36    0.10
 -10 -13  -1    2.67    0.36
  10  13   1    3.01    0.30
 -11 -13  -1    4.41    0.41
  11  13   1    3.66    0.35
 -12 -13  -1    0.42    0.25
  12  13   1    0.11    0.19
 -13 -13  -1    0.14    0.27
  13  13   1    0.35    0.22
 -14 -13  -1    1.98    0.33
  14  13   1    2.79    0.42
 -15 -13  -1    0.70    0.32
  15  13   1    1.06    0.29
 -16 -13  -1   -0.23    0.33
  16  13   1   -0.07    0.29
 -17 -13  -1    1.15    0.38
  17  13   1    1.79    0.35
 -18 -13  -1    0.85    0.39
  18  13   1    1.68    0.36
 -19 -13  -1    0.23    0.38
  19  13   1    0.00    0.32
 -19  14   1    0.78    0.52
 -18  14   1    0.69    0.47
 -17  14   1    0.26    0.46
 -15  14   1    1.11    0.49
 -14  14   1    0.90    0.40
 -13  14   1    0.70    0.36
 -12  14   1    5.52    0.60
 -11  14   1    6.05    0.56
  10 -14  -1    0.08    0.13
 -10  14   1    0.10    0.23
   9 -14  -1    3.79    0.32
  -9  14   1    2.71    0.42
   8 -14  -1    6.34    0.41
  -8  14   1    6.20    0.47
   7 -14  -1    0.43    0.12
  -7  14   1    0.36    0.16
   6 -14  -1   15.98    0.76
  -6  14   1   14.06    0.76
  -5  14   1   26.37    1.22
   4 -14  -1    7.10    0.40
   3 -14  -1   12.47    0.60
  -3  14   1   11.57    0.60
  -2  14   1   19.94    0.92
   1 -14  -1    3.02    0.16
  -1  14   1    3.24    0.21
  -1  14   1    3.43    0.23
   0 -14  -1    1.20    0.12
   0  14   1    1.42    0.17
   0  14   1    1.07    0.13
  -1 -14  -1    7.44    0.33
   1  14   1    7.22    0.38
   1  14   1    7.57    0.39
  -2 -14  -1    1.02    0.11
   2  14   1    0.97    0.13
   2  14   1    1.03    0.12
  -3 -14  -1    0.03    0.08
   3  14   1   -0.02    0.05
   3  14   1    0.03    0.09
  -4 -14  -1   19.45    0.79
   4  14   1   19.68    0.91
   4  14   1   19.38    0.89
  -5 -14  -1   26.06    1.06
   5  14   1   26.25    1.19
   5  14   1   27.41    1.22
  -6 -14  -1    2.80    0.25
   6  14   1    2.98    0.24
   6  14   1    3.07    0.21
  -7 -14  -1    3.81    0.29
   7  14   1    3.22    0.23
   7  14   1    3.79    0.27
  -8 -14  -1   25.04    1.04
   8  14   1   24.85    1.17
   8  14   1   25.87    1.15
  -9 -14  -1    3.31    0.35
   9  14   1    3.56    0.25
   9  14   1    3.47    0.30
 -10 -14  -1    0.92    0.22
  10  14   1    0.83    0.17
 -11 -14  -1   12.36    0.67
  11  14   1   12.58    0.67
 -12 -14  -1    2.46    0.31
  12  14   1    3.35    0.37
 -13 -14  -1    0.03    0.27
  13  14   1   -0.10    0.22
 -14 -14  -1    1.21    0.32
  14  14   1    1.29    0.28
 -15 -14  -1    2.62    0.38
  15  14   1    3.24    0.49
 -16 -14  -1   -0.03    0.34
  16  14   1    0.08    0.30
 -17 -14  -1    0.32    0.38
  17  14   1    1.05    0.34
 -18 -14  -1    1.97    0.41
  18  14   1    2.11    0.37
 -19 -14  -1   -0.09    0.36
  19  14   1    0.36    0.33
 -18  15   1    0.46    0.47
 -17  15   1   -0.16    0.46
 -16  15   1    0.31    0.33
 -15  15   1    1.67    0.50
 -14  15   1    1.22    0.42
 -13  15   1    0.02    0.38
 -12  15   1    5.00    0.65
 -11  15   1    3.78    0.55
  10 -15  -1    0.17    0.14
 -10  15   1    0.08    0.24
   9 -15  -1    4.52    0.35
  -9  15   1    3.64    0.46
   8 -15  -1    7.79    0.45
  -8  15   1    6.40    0.52
   7 -15  -1    0.54    0.14
  -7  15   1    0.35    0.18
   6 -15  -1    1.66    0.23
  -6  15   1    1.07    0.19
  -5  15   1   22.15    1.05
   4 -15  -1   18.40    0.89
   3 -15  -1    1.35    0.19
  -3  15   1    1.69    0.23
  -2  15   1   43.81    1.94
   1 -15  -1   21.23    0.86
  -1  15   1   23.33    1.03
  -1  15   1   21.85    1.01
   0 -15  -1    0.06    0.06
   0  15   1    0.08    0.10
   0  15   1    0.09    0.06
  -1 -15  -1    8.43    0.36
   1  15   1    7.90    0.42
   1  15   1    8.58    0.43
  -2 -15  -1   19.22    0.77
   2  15   1   19.94    0.90
   2  15   1   18.58    0.88
  -3 -15  -1    2.40    0.19
   3  15   1    2.32    0.18
   3  15   1    2.10    0.22
  -4 -15  -1    3.11    0.23
   4  15   1    2.74    0.20
   4  15   1    2.83    0.25
  -5 -15  -1   12.91    0.57
   5  15   1   13.41    0.64
   5  15   1   13.37    0.64
  -6 -15  -1    6.48    0.37
   6  15   1    6.16    0.37
   6  15   1    6.52    0.35
  -7 -15  -1    4.32    0.33
   7  15   1    3.72    0.26
   7  15   1    4.22    0.30
  -8 -15  -1   10.72    0.55
   8  15   1   11.16    0.56
   8  15   1   10.54    0.54
  -9 -15  -1    3.36    0.37
   9  15   1    3.37    0.32
 -10 -15  -1    0.47    0.21
  10  15   1    0.44    0.17
 -11 -15  -1    2.90    0.43
  11  15   1    3.47    0.36
 -12 -15  -1    1.22    0.28
  12  15   1    1.79    0.25
 -13 -15  -1   -0.12    0.27
  13  15   1   -0.30    0.23
 -14 -15  -1    2.12    0.35
  14  15   1    2.10    0.31
 -15 -15  -1    0.53    0.35
  15  15   1    1.43    0.32
 -16 -15  -1    0.50    0.36
  16  15   1    0.89    0.32
 -17 -15  -1    0.05    0.37
  17  15   1   -0.19    0.32
 -18 -15  -1    1.40    0.41
  18  15   1    1.73    0.35
 -18  16   1    0.77    0.48
 -17  16   1   -0.31    0.45
 -16  16   1   -0.92    0.47
 -15  16   1   -0.51    0.48
 -14  16   1    0.01    0.44
 -13  16   1   -0.62    0.37
 -12  16   1    2.12    0.41
 -11  16   1    8.10    0.68
 -10  16   1    0.03    0.26
   9 -16  -1    3.18    0.32
  -9  16   1    2.09    0.31
   8 -16  -1    6.57    0.42
  -8  16   1    5.92    0.51
   7 -16  -1    5.06    0.37
  -7  16   1    4.50    0.43
   6 -16  -1    0.62    0.13
  -6  16   1    0.53    0.18
  -5  16   1   10.66    0.59
   4 -16  -1   13.08    0.67
   3 -16  -1    0.00    0.09
  -3  16   1    0.13    0.12
  -2  16   1   16.19    0.77
  -1  16   1   22.35    1.02
  -1  16   1   20.99    1.00
   0 -16  -1    1.44    0.14
   0  16   1    1.48    0.16
   0  16   1    1.68    0.22
  -1 -16  -1    1.87    0.16
   1  16   1    1.62    0.16
  -2 -16  -1   18.44    0.75
   2  16   1   18.82    0.87
   2  16   1   18.20    0.86
  -3 -16  -1    9.81    0.44
   3  16   1    9.53    0.51
   3  16   1   10.26    0.50
  -4 -16  -1    1.79    0.21
   4  16   1    1.64    0.17
   4  16   1    1.73    0.24
  -5 -16  -1   14.49    0.62
   5  16   1   13.57    0.68
   5  16   1   14.48    0.69
  -6 -16  -1   12.10    0.57
   6  16   1   12.11    0.60
   6  16   1   12.62    0.62
  -7 -16  -1    0.33    0.16
   7  16   1    0.31    0.14
  -8 -16  -1    7.05    0.44
   8  16   1    7.59    0.44
  -9 -16  -1    7.42    0.47
   9  16   1    7.23    0.45
 -10 -16  -1    0.96    0.24
  10  16   1    1.48    0.21
 -11 -16  -1    1.65    0.28
  11  16   1    2.14    0.35
 -12 -16  -1    2.90    0.45
  12  16   1    2.59    0.41
 -13 -16  -1    0.19    0.29
  13  16   1    0.23    0.25
 -14 -16  -1    0.21    0.31
  14  16   1    0.05    0.27
 -15 -16  -1    1.16    0.36
  15  16   1    1.80    0.33
 -16 -16  -1    0.43    0.38
  16  16   1    1.02    0.33
 -17 -16  -1   -0.42    0.37
  17  16   1   -0.01    0.32
 -18 -16  -1    0.10    0.38
  18  16   1    0.35    0.33
 -17  17   1    0.88    0.48
 -16  17   1   -0.82    0.50
 -15  17   1   -0.04    0.51
 -14  17   1   -0.28    0.45
 -13  17   1   -0.63    0.38
 -12  17   1   -0.16    0.35
 -11  17   1    1.44    0.36
 -10  17   1    0.28    0.29
   9 -17  -1    4.20    0.38
  -9  17   1    3.60    0.51
   8 -17  -1   11.98    0.63
  -8  17   1   10.09    0.70
   7 -17  -1    2.99    0.31
  -7  17   1    2.51    0.42
   6 -17  -1   -0.05    0.11
  -6  17   1   -0.05    0.17
   5 -17  -1    6.98    0.41
  -5  17   1    6.04    0.46
   4 -17  -1   14.06    0.72
  -4  17   1   14.18    0.74
   3 -17  -1    1.68    0.22
  -3  17   1    1.84    0.29
   2 -17  -1    6.55    0.38
  -2  17   1    6.29    0.40
  -1  17   1   16.74    0.80
  -1  17   1   16.82    0.80
   0 -17  -1    5.32    0.27
   0  17   1    4.99    0.30
   0  17   1    5.17    0.34
  -1 -17  -1    3.56    0.22
   1  17   1    3.83    0.29
   1  17   1    3.42    0.24
  -2 -17  -1   13.80    0.58
   2  17   1   14.27    0.68
   2  17   1   13.28    0.67
  -3 -17  -1    5.43    0.30
   3  17   1    5.15    0.31
   3  17   1    5.32    0.36
  -4 -17  -1    0.06    0.11
   4  17   1    0.01    0.07
   4  17   1    0.08    0.13
  -5 -17  -1   11.51    0.51
   5  17   1    9.91    0.53
   5  17   1   10.95    0.57
  -6 -17  -1    8.49    0.44
   6  17   1    8.18    0.48
  -7 -17  -1    0.38    0.17
   7  17   1    0.53    0.16
  -8 -17  -1    5.17    0.42
   8  17   1    5.23    0.39
  -9 -17  -1    5.96    0.45
   9  17   1    6.27    0.44
 -10 -17  -1    0.69    0.25
  10  17   1    0.38    0.20
 -11 -17  -1    0.20    0.26
  11  17   1    0.60    0.22
 -12 -17  -1    3.54    0.48
  12  17   1    3.62    0.44
 -13 -17  -1    1.68    0.34
  13  17   1    1.59    0.29
 -14 -17  -1    0.00    0.33
  14  17   1   -0.36    0.27
 -15 -17  -1    0.92    0.37
  15  17   1    0.86    0.31
 -16 -17  -1    0.90    0.38
  16  17   1    1.03    0.33
 -17 -17  -1   -0.32    0.38
  17  17   1    0.04    0.31
 -18 -17  -1   -0.20    0.38
  18  17   1    0.09    0.32
 -17  18   1    0.98    0.49
 -16  18   1   -0.33    0.56
 -15  18   1   -0.44    0.56
 -14  18   1    0.75    0.48
 -13  18   1   -0.56    0.40
 -12  18   1   -0.14    0.39
 -11  18   1    3.47    0.47
 -10  18   1    1.18    0.33
  -9  18   1   -0.05    0.25
   8 -18  -1    9.38    0.55
  -8  18   1    8.61    0.64
   7 -18  -1   12.52    0.66
  -7  18   1   11.04    0.72
   6 -18  -1    0.61    0.15
  -6  18   1    0.54    0.20
   5 -18  -1    5.11    0.36
  -5  18   1    4.66    0.43
   4 -18  -1   12.17    0.65
  -4  18   1   12.42    0.68
   3 -18  -1    5.06    0.34
  -3  18   1    4.83    0.39
   2 -18  -1    2.98    0.26
  -2  18   1    3.11    0.31
  -1  18   1   16.70    0.81
   0  18   1    6.83    0.38
   0  18   1    7.09    0.42
  -1 -18  -1    1.20    0.16
   1  18   1    0.72    0.11
   1  18   1    1.17    0.17
  -2 -18  -1   10.12    0.45
   2  18   1   10.37    0.54
   2  18   1    9.43    0.50
  -3 -18  -1   10.74    0.48
   3  18   1   10.72    0.56
   3  18   1   10.23    0.53
  -4 -18  -1    0.34    0.13
   4  18   1    0.25    0.10
   4  18   1    0.34    0.15
  -5 -18  -1   11.96    0.56
   5  18   1   11.90    0.63
  -6 -18  -1    9.69    0.49
   6  18   1    9.48    0.55
  -7 -18  -1    3.33    0.35
   7  18   1    2.99    0.35
  -8 -18  -1    2.01    0.25
   8  18   1    2.78    0.35
  -9 -18  -1   12.60    0.66
   9  18   1   12.57    0.69
 -10 -18  -1    2.12    0.30
  10  18   1    2.44    0.39
 -11 -18  -1    0.36    0.27
  11  18   1    0.40    0.23
 -12 -18  -1    4.13    0.52
  12  18   1    4.44    0.48
 -13 -18  -1    2.65    0.39
  13  18   1    3.77    0.48
 -14 -18  -1    0.24    0.34
  14  18   1    0.11    0.29
 -15 -18  -1    0.57    0.37
  15  18   1    0.57    0.31
 -16 -18  -1    0.65    0.38
  16  18   1    1.07    0.33
 -17 -18  -1   -0.04    0.37
  17  18   1    0.14    0.31
 -16  19   1   -0.62    0.61
 -15  19   1   -0.71    0.55
 -14  19   1    0.24    0.40
 -13  19   1    0.27    0.45
 -12  19   1   -0.53    0.41
 -11  19   1    0.71    0.40
 -10  19   1    2.12    0.40
  -9  19   1   -0.04    0.28
  -8  19   1    1.95    0.32
   7 -19  -1    8.85    0.53
  -7  19   1    8.46    0.64
   6 -19  -1    1.83    0.28
  -6  19   1    1.74    0.27
   5 -19  -1    2.01    0.28
  -5  19   1    2.69    0.38
   4 -19  -1   13.98    0.76
  -4  19   1   15.19    0.78
   3 -19  -1    7.76    0.46
  -3  19   1    7.90    0.52
   2 -19  -1    0.15    0.11
  -2  19   1    0.24    0.15
  -1  19   1   12.47    0.66
   0  19   1   11.29    0.59
   0  19   1   10.53    0.56
   1  19   1    0.00    0.08
   1  19   1    0.28    0.15
  -2 -19  -1    7.50    0.36
   2  19   1    6.45    0.39
   2  19   1    8.02    0.45
  -3 -19  -1    8.77    0.44
   3  19   1    9.42    0.53
  -4 -19  -1    1.01    0.16
   4  19   1    1.10    0.19
  -5 -19  -1    1.36    0.18
   5  19   1    1.45    0.21
  -6 -19  -1    7.68    0.43
   6  19   1    7.29    0.50
  -7 -19  -1    6.52    0.44
   7  19   1    6.03    0.48
  -8 -19  -1    0.65    0.22
   8  19   1    0.83    0.22
  -9 -19  -1    5.58    0.45
   9  19   1    5.89    0.48
 -10 -19  -1    7.79    0.54
  10  19   1    8.40    0.57
 -11 -19  -1    0.44    0.28
  11  19   1    0.27    0.25
 -12 -19  -1    4.05    0.53
  12  19   1    4.23    0.49
 -13 -19  -1    2.16    0.38
  13  19   1    3.37    0.50
 -14 -19  -1    0.41    0.35
  14  19   1    0.90    0.31
 -15 -19  -1    0.16    0.37
  15  19   1    0.71    0.32
 -16 -19  -1    1.40    0.40
  16  19   1    1.59    0.35
 -17 -19  -1    0.41    0.38
  17  19   1    0.76    0.33
 -16  20   1   -0.45    0.60
 -15  20   1   -0.93    0.64
 -14  20   1    0.70    0.48
 -13  20   1    1.42    0.45
 -11  20   1    0.57    0.41
 -10  20   1    4.32    0.67
  -9  20   1    1.19    0.35
  -8  20   1    1.60    0.33
  -7  20   1    6.08    0.56
   6 -20  -1    7.34    0.48
  -6  20   1    7.38    0.58
   5 -20  -1    0.73    0.16
  -5  20   1    1.15    0.24
   4 -20  -1   14.17    0.76
  -4  20   1   14.73    0.79
   3 -20  -1   12.83    0.68
  -3  20   1   13.02    0.72
   2 -20  -1    0.10    0.11
  -2  20   1    0.27    0.18
   1 -20  -1   10.73    0.59
  -1  20   1   11.79    0.63
   0  20   1   10.92    0.57
   0  20   1   11.25    0.61
   1  20   1    1.11    0.20
   2  20   1    3.83    0.37
  -3 -20  -1   14.11    0.61
   3  20   1   14.08    0.73
  -4 -20  -1    4.20    0.31
   4  20   1    4.44    0.40
  -5 -20  -1    0.77    0.17
   5  20   1    1.30    0.22
  -6 -20  -1    5.36    0.38
   6  20   1    5.61    0.45
  -7 -20  -1    6.84    0.45
   7  20   1    7.26    0.52
  -8 -20  -1    0.06    0.21
   8  20   1    0.14    0.22
  -9 -20  -1    4.18    0.45
   9  20   1    4.04    0.48
 -10 -20  -1    4.49    0.49
  10  20   1    4.87    0.50
 -11 -20  -1    0.85    0.30
  11  20   1    0.82    0.28
 -12 -20  -1    1.80    0.34
  12  20   1    1.27    0.31
 -13 -20  -1    2.31    0.39
  13  20   1    2.97    0.51
 -14 -20  -1    0.90    0.37
  14  20   1    0.96    0.32
 -15 -20  -1   -0.07    0.36
  15  20   1    0.27    0.32
 -16 -20  -1    1.22    0.40
  16  20   1    1.21    0.34
 -14  21   1   -0.65    0.41
 -13  21   1    0.01    0.38
 -12  21   1    0.14    0.44
 -11  21   1    1.45    0.47
 -10  21   1    2.48    0.45
  -9  21   1    0.97    0.36
  -8  21   1    0.34    0.30
  -7  21   1    6.75    0.62
  -6  21   1    9.10    0.65
  -5  21   1    0.84    0.24
   4 -21  -1    5.88    0.40
   3 -21  -1   15.93    0.86
  -3  21   1   18.22    0.92
   2 -21  -1    1.01    0.17
  -1  21   1    5.87    0.46
   0  21   1   13.25    0.72
   1  21   1    4.49    0.41
   2  21   1    0.70    0.20
   3  21   1    7.86    0.53
  -4 -21  -1    5.51    0.35
   4  21   1    5.31    0.45
  -5 -21  -1    0.22    0.16
   5  21   1    0.32    0.21
  -6 -21  -1    7.23    0.45
   6  21   1    7.50    0.53
  -7 -21  -1    6.04    0.44
   7  21   1    6.41    0.51
  -8 -21  -1    0.29    0.22
   8  21   1    0.24    0.24
  -9 -21  -1    2.72    0.42
   9  21   1    2.37    0.32
 -10 -21  -1    7.11    0.54
  10  21   1    7.13    0.58
 -11 -21  -1    0.49    0.30
  11  21   1    1.05    0.30
 -12 -21  -1    0.53    0.32
  12  21   1    0.18    0.30
 -13 -21  -1    2.14    0.38
  13  21   1    2.42    0.36
 -14 -21  -1    0.83    0.36
  14  21   1    0.71    0.33
 -15 -21  -1   -0.34    0.35
  15  21   1    0.13    0.31
 -16 -21  -1    0.82    0.38
  16  21   1    0.82    0.33
 -15  22   1   -0.71    0.67
 -14  22   1    0.61    0.39
 -13  22   1    1.09    0.40
 -12  22   1    0.53    0.45
 -11  22   1   -0.49    0.38
 -10  22   1    4.01    0.52
  -9  22   1    2.57    0.45
  -8  22   1    0.19    0.31
  -7  22   1    2.65    0.38
  -6  22   1    7.25    0.63
  -5  22   1    2.98    0.50
  -4  22   1    3.72    0.48
  -3  22   1   10.11    0.67
  -2  22   1    8.56    0.60
  -1  22   1    1.21    0.23
   0  22   1    7.02    0.52
   1  22   1    7.18    0.51
   2  22   1    0.60    0.22
   3  22   1    2.78    0.41
  -4 -22  -1    5.92    0.41
   4  22   1    6.69    0.51
  -5 -22  -1    0.39    0.17
   5  22   1    0.37    0.23
  -6 -22  -1    3.39    0.35
   6  22   1    3.82    0.45
  -7 -22  -1    4.42    0.41
   7  22   1    5.20    0.51
  -8 -22  -1    1.18    0.25
   8  22   1    1.34    0.29
  -9 -22  -1    0.47    0.26
   9  22   1    0.90    0.29
 -10 -22  -1    2.85    0.34
  10  22   1    3.07    0.51
 -11 -22  -1    1.22    0.32
  11  22   1    1.05    0.31
 -12 -22  -1   -0.37    0.31
  12  22   1   -0.05    0.30
 -13 -22  -1    1.67    0.36
  13  22   1    1.56    0.34
 -14 -22  -1    1.97    0.39
  14  22   1    2.07    0.36
 -15 -22  -1   -0.06    0.36
  15  22   1   -0.22    0.31
 -14  23   1    0.34    0.36
 -13  23   1    0.90    0.44
 -12  23   1    2.11    0.44
 -11  23   1   -0.10    0.43
 -10  23   1    1.77    0.44
  -9  23   1    4.29    0.72
  -8  23   1    1.02    0.37
  -7  23   1    4.32    0.61
  -6  23   1    9.31    0.70
  -5  23   1    4.48    0.54
  -4  23   1    1.08    0.28
  -3  23   1    9.42    0.68
  -2  23   1    6.55    0.59
  -1  23   1    0.22    0.23
   0  23   1    3.25    0.46
   1  23   1    2.80    0.44
   2  23   1    0.79    0.24
   3  23   1    1.68    0.27
   4  23   1    7.87    0.57
   5  23   1    2.82    0.43
  -6 -23  -1    0.25    0.19
   6  23   1    0.49    0.26
  -7 -23  -1    3.65    0.38
   7  23   1    3.49    0.50
  -8 -23  -1    1.79    0.28
   8  23   1    1.87    0.32
  -9 -23  -1   -0.34    0.24
   9  23   1   -0.31    0.28
 -10 -23  -1    1.44    0.30
  10  23   1    1.87    0.33
 -11 -23  -1    1.53    0.33
  11  23   1    1.83    0.35
 -12 -23  -1   -0.07    0.31
  12  23   1   -0.39    0.31
 -13 -23  -1    0.35    0.34
  13  23   1    0.53    0.32
 -14 -23  -1    0.74    0.34
  14  23   1    0.49    0.32
 -13  24   1   -0.12    0.34
 -12  24   1    1.02    0.46
 -11  24   1    0.35    0.41
 -10  24   1    0.83    0.46
  -9  24   1    6.73    0.80
  -8  24   1    2.34    0.43
  -7  24   1    1.46    0.37
  -6  24   1    7.91    0.72
  -5  24   1    9.25    0.71
  -4  24   1    0.51    0.28
  -3  24   1   13.66    0.84
  -2  24   1   11.21    0.78
  -1  24   1    0.60    0.27
   0  24   1    3.47    0.48
   1  24   1    4.87    0.50
   2  24   1    1.15    0.27
   3  24   1    0.50    0.25
   4  24   1    4.22    0.50
   5  24   1    2.35    0.32
   6  24   1   -0.12    0.26
  -7 -24  -1    3.18    0.38
   7  24   1    3.09    0.51
  -8 -24  -1    1.87    0.27
   8  24   1    1.80    0.33
  -9 -24  -1   -0.31    0.24
   9  24   1   -0.37    0.29
 -10 -24  -1    0.26    0.27
  10  24   1   -0.07    0.30
 -11 -24  -1    1.14    0.32
  11  24   1    1.00    0.33
 -12 -24  -1   -0.01    0.31
  12  24   1   -0.23    0.32
 -13 -24  -1    0.18    0.32
  13  24   1   -0.54    0.32
 -14 -24  -1    0.82    0.36
  14  24   1    0.18    0.35
 -12  25   1    1.11    0.42
 -11  25   1    0.57    0.40
 -10  25   1    0.42    0.45
  -9  25   1    2.33    0.49
  -8  25   1    2.47    0.45
  -7  25   1    0.72    0.38
  -6  25   1    5.05    0.67
  -5  25   1    3.98    0.61
  -4  25   1    0.39    0.31
  -3  25   1    6.23    0.62
  -2  25   1   14.33    0.87
  -1  25   1    4.71    0.55
   0  25   1    3.35    0.50
   1  25   1   10.78    0.72
   2  25   1    3.58    0.51
   3  25   1    0.26    0.27
   4  25   1    4.44    0.53
   5  25   1    6.72    0.59
   6  25   1    0.64    0.29
   7  25   1    1.67    0.33
  -8 -25  -1    4.78    0.44
   8  25   1    4.51    0.55
  -9 -25  -1    0.97    0.27
   9  25   1    0.73    0.33
 -10 -25  -1    0.35    0.27
  10  25   1   -0.09    0.31
 -11 -25  -1    1.27    0.31
  11  25   1    0.73    0.34
 -12 -25  -1    0.65    0.31
  12  25   1   -0.32    0.32
 -13 -25  -1   -0.34    0.30
 -11  26   1    1.20    0.41
 -10  26   1    0.55    0.38
  -9  26   1    4.44    0.75
  -8  26   1    3.03    0.50
  -7  26   1    0.73    0.40
  -6  26   1    1.56    0.39
  -5  26   1    4.09    0.61
  -4  26   1    0.75    0.33
  -3  26   1    0.64    0.33
  -2  26   1   13.36    0.88
  -1  26   1    8.33    0.69
   0  26   1    1.36    0.34
   1  26   1   10.90    0.74
   2  26   1    6.86    0.61
   3  26   1    0.05    0.29
   4  26   1    1.36    0.32
   5  26   1    1.35    0.32
   6  26   1   -0.17    0.30
   7  26   1    1.15    0.33
   8  26   1    2.27    0.36
   9  26   1    0.31    0.33
 -10 -26  -1    0.15    0.27
  10  26   1   -0.50    0.31
 -11 -26  -1    1.70    0.31
  11  26   1    1.09    0.35
 -12 -26  -1    1.41    0.32
  12  26   1   -0.01    0.33
 -10  27   1    0.47    0.43
  -9  27   1    1.67    0.45
  -8  27   1    4.47    0.75
  -7  27   1    0.86    0.41
  -6  27   1    0.77    0.39
  -5  27   1    1.92    0.40
  -4  27   1    1.47    0.37
  -3  27   1    0.48    0.35
  -2  27   1    4.85    0.62
  -1  27   1   17.23    1.03
   0  27   1    1.04    0.39
   1  27   1    7.01    0.67
   2  27   1   11.74    0.78
   3  27   1    2.20    0.37
   4  27   1    2.75    0.38
   5  27   1    3.55    0.54
   6  27   1    0.17    0.31
   7  27   1   -0.07    0.32
   8  27   1    1.69    0.35
   9  27   1   -0.12    0.32
  10  27   1   -0.62    0.32
  11  27   1    0.12    0.34
  -9  28   1    1.66    0.42
  -8  28   1    2.72    0.49
  -7  28   1    2.52    0.47
  -6  28   1    0.65    0.40
  -5  28   1    4.54    0.68
  -4  28   1    2.06    0.41
  -3  28   1    0.27    0.35
  -2  28   1    3.12    0.43
   0  28   1    0.26    0.47
   1  28   1    2.29    0.43
   2  28   1    5.35    0.63
   3  28   1    1.34    0.36
   4  28   1    0.32    0.34
   5  28   1    4.37    0.59
   6  28   1    1.39    0.35
   7  28   1   -0.46    0.31
   8  28   1    0.79    0.34
   9  28   1    0.50    0.34
  -8  29   1    4.28    0.72
  -7  29   1    1.76    0.45
  -6  29   1    0.55    0.40
  -5  29   1    3.99    0.69
  -4  29   1    7.54    0.75
  -3  29   1    0.86    0.38
  -2  29   1    1.58    0.40
  -1  29   1    4.25    0.64
   1  29   1    0.47    0.47
   2  29   1    3.14    0.47
   3  29   1    1.68    0.40
   4  29   1   -0.58    0.33
   5  29   1    1.25    0.37
   6  29   1    2.37    0.40
   7  29   1   -0.60    0.32
   8  29   1   -0.36    0.32
  -6  30   1    0.72    0.41
  -5  30   1    1.19    0.41
  -4  30   1    4.54    0.67
  -3  30   1    1.37    0.41
  -2  30   1    0.43    0.37
  -1  30   1    2.96    0.46
   0  30   1    1.94    0.41
   2  30   1    1.02    0.46
   3  30   1    1.77    0.44
   4  30   1   -0.26    0.36
   5  30   1    0.90    0.37
   6  30   1    1.22    0.39
  -4  31   1    3.01    0.49
  -3  31   1    1.69    0.41
  -2  31   1   -0.04    0.36
  -1  31   1    1.60    0.41
   0  31   1    2.00    0.42
   2  31   1    0.29    0.55
   3  31   1    1.61    0.48
   4  31   1   -0.67    0.41
   4  30  -2    0.01    0.41
   3  30  -2    0.88    0.51
   1  30  -2    1.24    0.38
   0  30  -2    2.96    0.43
  -1  30  -2    0.24    0.35
  -2  30  -2    1.24    0.38
  -3  30  -2    2.11    0.40
  -4  30  -2    0.03    0.34
  -5  30  -2    0.12    0.38
   7  29  -2    1.27    0.37
   6  29  -2    0.32    0.34
   5  29  -2   -0.65    0.32
   4  29  -2    0.58    0.37
   3  29  -2    0.86    0.41
   2  29  -2   -0.57    0.46
   0  29  -2    3.11    0.43
  -1  29  -2    0.72    0.36
  -2  29  -2    0.32    0.35
  -3  29  -2    4.84    0.64
  -4  29  -2    4.06    0.65
  -5  29  -2    0.29    0.35
  -6  29  -2    2.37    0.43
  -7  29  -2    1.73    0.41
   7  28  -2    1.40    0.35
   6  28  -2    1.64    0.37
   5  28  -2   -0.33    0.31
   4  28  -2    1.33    0.36
   3  28  -2    3.17    0.43
   2  28  -2   -0.22    0.37
   1  28  -2   -0.12    0.46
  -1  28  -2    1.83    0.38
  -2  28  -2   -0.03    0.33
  -3  28  -2    3.67    0.61
  -4  28  -2    2.14    0.40
  -5  28  -2    0.49    0.36
  -6  28  -2    1.87    0.41
  -7  28  -2    5.08    0.67
  -8  28  -2    1.26    0.42
   9  27  -2   -0.02    0.31
   7  27  -2    1.18    0.33
   6  27  -2    5.40    0.58
   5  27  -2    1.32    0.35
   4  27  -2    0.64    0.33
   3  27  -2    6.19    0.61
   2  27  -2    2.47    0.40
   1  27  -2   -0.14    0.36
  -1  27  -2    4.48    0.59
  -2  27  -2    0.73    0.34
  -3  27  -2    2.16    0.38
  -4  27  -2    5.15    0.65
  -5  27  -2    0.44    0.35
  -6  27  -2    0.57    0.36
  -7  27  -2    2.30    0.43
  -8  27  -2    1.81    0.43
  -9  27  -2    0.37    0.38
 -10  27  -2    2.52    0.46
   9  26  -2    0.82    0.32
   8  26  -2   -0.42    0.30
   6  26  -2    2.85    0.51
   5  26  -2    4.33    0.54
   4  26  -2    0.59    0.31
   3  26  -2    6.83    0.61
   2  26  -2    5.77    0.59
   1  26  -2    0.05    0.31
   0  26  -2    5.58    0.64
  -1  26  -2   12.99    0.85
  -2  26  -2    2.35    0.36
  -3  26  -2    1.83    0.36
  -4  26  -2    6.46    0.66
  -5  26  -2    1.75    0.38
  -6  26  -2    0.15    0.34
  -7  26  -2    2.27    0.43
  -8  26  -2    0.92    0.40
  -9  26  -2    0.17    0.39
 -10  26  -2    1.90    0.46
 -11  26  -2    2.88    0.49
  12  25  -2   -0.36    0.33
 -12 -25   2    0.93    0.32
 -11 -25   2    0.29    0.29
  10  25  -2   -0.50    0.30
   9  25  -2    0.43    0.31
   8  25  -2    0.05    0.30
   7  25  -2   -0.52    0.27
   6  25  -2    1.45    0.31
   5  25  -2    2.45    0.34
   4  25  -2    0.20    0.27
   3  25  -2    5.00    0.55
   2  25  -2    8.28    0.63
   1  25  -2    1.47    0.31
   0  25  -2    1.81    0.35
  -1  25  -2   13.41    0.86
  -2  25  -2    3.78    0.54
  -3  25  -2    0.57    0.29
  -4  25  -2   12.12    0.81
  -5  25  -2    7.16    0.68
  -6  25  -2    0.38    0.33
  -7  25  -2    2.76    0.44
  -8  25  -2    2.95    0.46
  -9  25  -2    0.19    0.37
 -10  25  -2    1.45    0.44
 -11  25  -2    2.71    0.49
 -12  25  -2    0.98    0.44
 -13 -24   2   -0.09    0.32
  12  24  -2   -0.28    0.31
 -12 -24   2    0.89    0.32
  11  24  -2   -0.32    0.31
 -11 -24   2    0.29    0.30
  10  24  -2   -0.61    0.29
 -10 -24   2    0.01    0.27
   9  24  -2    2.26    0.35
  -9 -24   2    2.54    0.31
   8  24  -2    0.44    0.29
   7  24  -2   -0.33    0.27
   6  24  -2    3.76    0.49
   5  24  -2    3.59    0.48
   4  24  -2    0.53    0.26
   3  24  -2    0.44    0.25
   2  24  -2    8.67    0.61
   1  24  -2    4.16    0.50
   0  24  -2    0.72    0.27
  -1  24  -2    8.05    0.66
  -2  24  -2   10.11    0.71
  -3  24  -2    0.06    0.27
  -4  24  -2    3.58    0.54
  -5  24  -2    8.80    0.70
  -6  24  -2    0.94    0.33
  -7  24  -2    1.67    0.37
  -8  24  -2    5.15    0.70
  -9  24  -2    4.63    0.71
 -10  24  -2    1.00    0.41
 -11  24  -2    2.71    0.49
 -12  24  -2    1.90    0.48
 -13  24  -2    0.41    0.44
 -14 -23   2    0.39    0.35
 -13 -23   2   -0.21    0.32
  12  23  -2    0.66    0.32
 -12 -23   2    1.16    0.34
  11  23  -2    0.80    0.31
 -11 -23   2    1.65    0.33
 -10 -23   2   -0.59    0.27
   9  23  -2    1.05    0.31
  -9 -23   2    0.95    0.28
   8  23  -2    3.45    0.49
  -8 -23   2    3.17    0.42
   7  23  -2   -0.13    0.26
   6  23  -2    1.20    0.28
   5  23  -2    4.76    0.49
   4  23  -2    6.41    0.53
   3  23  -2    0.54    0.24
   2  23  -2    9.01    0.60
   1  23  -2    8.46    0.58
   0  23  -2    0.23    0.23
  -1  23  -2    5.97    0.55
  -2  23  -2    9.42    0.70
  -3  23  -2    1.04    0.27
  -4  23  -2    1.82    0.31
  -5  23  -2    2.03    0.33
  -6  23  -2    1.15    0.32
  -7  23  -2    0.34    0.31
  -8  23  -2    2.55    0.41
  -9  23  -2    1.75    0.43
 -10  23  -2    0.35    0.38
 -11  23  -2    1.75    0.46
 -12  23  -2    2.35    0.51
 -13  23  -2    0.11    0.38
 -14  23  -2    0.69    0.43
  14  22  -2    0.34    0.31
 -14 -22   2    0.98    0.37
  13  22  -2   -0.56    0.29
 -13 -22   2   -0.72    0.33
  12  22  -2    0.62    0.32
 -12 -22   2    1.21    0.34
  11  22  -2    1.68    0.33
 -11 -22   2    1.43    0.33
  10  22  -2   -0.14    0.28
 -10 -22   2   -0.12    0.28
   9  22  -2    0.36    0.28
  -9 -22   2    0.54    0.27
   8  22  -2    3.51    0.48
  -8 -22   2    3.78    0.42
   7  22  -2    0.93    0.27
  -7 -22   2    1.12    0.24
   6  22  -2   -0.03    0.23
  -6 -22   2    0.05    0.19
   5  22  -2    3.61    0.45
   4  22  -2    6.54    0.51
   3  22  -2    0.21    0.21
   2  22  -2    5.72    0.47
   1  22  -2   15.38    0.82
   0  22  -2    2.62    0.40
  -1  22  -2    7.43    0.55
  -2  22  -2   10.50    0.68
  -3  22  -2    3.25    0.44
  -4  22  -2    1.83    0.29
  -5  22  -2   12.86    0.79
  -6  22  -2    4.53    0.56
  -7  22  -2   -0.04    0.28
  -8  22  -2    2.70    0.39
  -9  22  -2    3.81    0.65
 -10  22  -2    0.15    0.38
 -11  22  -2    0.53    0.42
 -12  22  -2    1.67    0.46
 -13  22  -2   -0.11    0.43
 -14  22  -2    0.90    0.40
  15  21  -2    0.91    0.31
 -15 -21   2    0.82    0.38
  14  21  -2    1.01    0.31
 -14 -21   2    0.76    0.37
  13  21  -2   -0.17    0.29
 -13 -21   2   -0.41    0.34
  12  21  -2    0.16    0.29
 -12 -21   2    0.79    0.34
  11  21  -2    1.56    0.32
 -11 -21   2    1.97    0.35
  10  21  -2    0.56    0.28
 -10 -21   2    0.68    0.29
   9  21  -2    0.37    0.26
  -9 -21   2    0.16    0.26
   8  21  -2    3.39    0.46
  -8 -21   2    3.41    0.42
   7  21  -2    1.99    0.29
  -7 -21   2    2.43    0.36
   6  21  -2   -0.16    0.21
  -6 -21   2   -0.03    0.18
   5  21  -2    4.39    0.44
  -5 -21   2    4.00    0.35
   4  21  -2    9.75    0.60
   3  21  -2    1.18    0.22
   2  21  -2    6.06    0.46
   1  21  -2   14.50    0.77
   0  21  -2    2.80    0.28
   0  21  -2    3.70    0.39
  -1  21  -2    1.44    0.23
  -1  21  -2    2.23    0.38
  -2  21  -2    9.44    0.58
   2 -21   2    7.09    0.50
   3 -21   2    1.96    0.30
  -4  21  -2    0.04    0.21
   4 -21   2    0.08    0.16
  -5  21  -2    5.35    0.50
  -6  21  -2    7.06    0.59
  -7  21  -2    0.69    0.28
  -8  21  -2    2.44    0.38
  -9  21  -2    2.80    0.42
 -10  21  -2    0.51    0.37
 -11  21  -2    1.30    0.44
 -12  21  -2    4.68    0.74
 -13  21  -2    1.03    0.45
 -14  21  -2    0.21    0.49
 -15  21  -2    2.83    0.72
  16  20  -2   -0.12    0.31
 -16 -20   2   -0.25    0.37
  15  20  -2    0.36    0.31
 -15 -20   2    0.34    0.39
  14  20  -2    3.06    0.51
 -14 -20   2    2.17    0.41
  13  20  -2    0.76    0.30
 -13 -20   2    0.58    0.36
  12  20  -2    0.43    0.28
 -12 -20   2    0.32    0.33
  11  20  -2    2.25    0.32
 -11 -20   2    2.34    0.35
  10  20  -2    1.30    0.29
 -10 -20   2    1.34    0.31
   9  20  -2   -0.06    0.24
  -9 -20   2   -0.12    0.24
   8  20  -2    3.09    0.44
  -8 -20   2    2.89    0.40
   7  20  -2    5.79    0.49
  -7 -20   2    6.10    0.44
   6  20  -2    1.32    0.24
  -6 -20   2    0.90    0.20
   5  20  -2    4.85    0.43
  -5 -20   2    4.66    0.36
   4  20  -2    8.59    0.53
  -4 -20   2    8.46    0.45
   3  20  -2    2.55    0.34
   2  20  -2    2.88    0.35
   2  20  -2    2.24    0.25
   1  20  -2   20.76    0.97
   1  20  -2   19.58    0.98
   0  20  -2    7.35    0.46
   0  20  -2    8.67    0.52
  -1  20  -2    0.74    0.13
  -1  20  -2    0.95    0.19
  -2  20  -2   12.89    0.70
   3 -20   2   11.02    0.62
  -4  20  -2    0.31    0.20
   4 -20   2   -0.03    0.13
  -5  20  -2    5.15    0.47
   5 -20   2    4.41    0.40
  -6  20  -2    5.72    0.52
  -7  20  -2    0.21    0.24
  -8  20  -2    0.51    0.28
  -9  20  -2    4.74    0.62
 -10  20  -2    2.23    0.42
 -11  20  -2   -0.02    0.36
 -12  20  -2    1.44    0.48
 -13  20  -2    0.11    0.43
 -14  20  -2   -0.40    0.48
 -15  20  -2    2.22    0.71
 -16  20  -2    1.65    0.76
  16  19  -2    0.82    0.32
 -16 -19   2    0.69    0.39
  15  19  -2   -0.13    0.30
 -15 -19   2   -0.01    0.38
  14  19  -2    1.27    0.32
 -14 -19   2    0.99    0.39
  13  19  -2    1.23    0.30
 -13 -19   2    0.92    0.36
  12  19  -2    0.08    0.26
 -12 -19   2   -0.04    0.32
  11  19  -2    2.60    0.46
 -11 -19   2    2.70    0.36
  10  19  -2    3.58    0.46
 -10 -19   2    3.98    0.49
   9  19  -2   -0.07    0.22
  -9 -19   2   -0.10    0.24
   8  19  -2    2.95    0.42
  -8 -19   2    2.79    0.39
   7  19  -2    8.64    0.56
  -7 -19   2    8.63    0.51
   6  19  -2    2.22    0.37
  -6 -19   2    2.55    0.33
   5  19  -2    3.95    0.39
  -5 -19   2    3.57    0.33
   4  19  -2   11.79    0.62
   4  19  -2   10.55    0.58
  -4 -19   2   11.11    0.53
   3  19  -2    6.51    0.43
   3  19  -2    5.80    0.37
  -3 -19   2    6.22    0.35
   2  19  -2    0.11    0.10
   2  19  -2    0.23    0.16
   1  19  -2    6.94    0.44
   1  19  -2    6.35    0.39
   0  19  -2   10.91    0.58
   0  19  -2   10.24    0.56
  -1  19  -2    0.09    0.15
  -1  19  -2    0.17    0.10
  -2  19  -2    6.39    0.44
  -3  19  -2   12.31    0.66
   3 -19   2   10.58    0.62
  -4  19  -2    2.19    0.34
   4 -19   2    1.80    0.29
  -5  19  -2    0.96    0.22
   5 -19   2    0.97    0.17
  -6  19  -2    3.79    0.44
  -7  19  -2    1.65    0.28
  -8  19  -2    0.82    0.28
  -9  19  -2    3.91    0.57
 -10  19  -2    1.62    0.38
 -11  19  -2   -0.05    0.34
 -12  19  -2    3.69    0.50
 -13  19  -2    1.94    0.51
 -14  19  -2   -0.47    0.40
 -15  19  -2    0.23    0.67
 -16  19  -2    1.26    0.73
  17  18  -2    0.99    0.32
 -17 -18   2    0.30    0.39
  16  18  -2    0.67    0.30
 -16 -18   2   -0.12    0.38
  15  18  -2    0.04    0.30
 -15 -18   2   -0.27    0.38
  14  18  -2    2.25    0.33
 -14 -18   2    1.62    0.40
  13  18  -2    2.16    0.31
 -13 -18   2    1.59    0.37
  12  18  -2    0.20    0.25
 -12 -18   2   -0.24    0.31
  11  18  -2    3.51    0.43
 -11 -18   2    3.23    0.50
  10  18  -2    3.42    0.43
 -10 -18   2    2.99    0.47
   9  18  -2    0.13    0.21
  -9 -18   2    0.18    0.23
   8  18  -2    2.66    0.36
  -8 -18   2    2.35    0.28
   7  18  -2   13.32    0.72
  -7 -18   2   13.54    0.65
   6  18  -2    4.03    0.38
  -6 -18   2    4.33    0.36
   5  18  -2    0.05    0.16
   5  18  -2    0.00    0.09
  -5 -18   2   -0.07    0.14
   4  18  -2   11.00    0.59
   4  18  -2   12.16    0.62
  -4 -18   2   11.49    0.53
   3  18  -2    9.69    0.52
   3  18  -2    9.08    0.50
  -3 -18   2    9.20    0.44
   2  18  -2   -0.05    0.09
   2  18  -2    0.13    0.13
   1  18  -2    6.08    0.39
   1  18  -2    6.12    0.36
   0  18  -2   10.19    0.54
   0  18  -2   10.16    0.54
  -1  18  -2    3.44    0.31
  -1  18  -2    2.97    0.26
  -2  18  -2    6.01    0.37
  -2  18  -2    5.95    0.40
  -3  18  -2   24.84    1.16
   3 -18   2   24.24    1.18
  -4  18  -2    6.88    0.46
   4 -18   2    6.73    0.44
  -5  18  -2    0.73    0.20
   5 -18   2    0.68    0.16
  -6  18  -2    6.74    0.53
   6 -18   2    8.85    0.51
  -7  18  -2    0.79    0.24
   7 -18   2    0.75    0.17
  -8  18  -2    0.11    0.23
  -9  18  -2    2.03    0.33
 -10  18  -2    1.89    0.36
 -11  18  -2   -0.54    0.31
 -12  18  -2   -0.26    0.38
 -13  18  -2    2.75    0.50
 -14  18  -2   -0.34    0.47
 -15  18  -2   -0.36    0.61
 -16  18  -2    0.85    0.74
 -17  18  -2    0.62    0.48
  17  17  -2    0.37    0.30
 -17 -17   2    0.20    0.39
  16  17  -2    0.55    0.30
 -16 -17   2    0.69    0.39
  15  17  -2    0.38    0.29
 -15 -17   2   -0.23    0.37
  14  17  -2    1.04    0.29
 -14 -17   2    0.58    0.36
  13  17  -2    1.47    0.28
 -13 -17   2    1.13    0.35
  12  17  -2    0.43    0.24
 -12 -17   2    0.38    0.30
  11  17  -2    0.35    0.22
 -11 -17   2   -0.05    0.26
  10  17  -2    8.74    0.55
 -10 -17   2    7.93    0.55
   9  17  -2    2.17    0.34
  -9 -17   2    1.91    0.27
   8  17  -2    0.48    0.18
  -8 -17   2    0.52    0.21
   7  17  -2    8.53    0.49
   7  17  -2    7.61    0.45
  -7 -17   2    8.23    0.47
   6  17  -2    5.93    0.38
   6  17  -2    7.27    0.44
  -6 -17   2    7.04    0.41
   5  17  -2    0.09    0.09
   5  17  -2    0.23    0.15
  -5 -17   2   -0.10    0.14
   4  17  -2   11.78    0.61
   4  17  -2   11.92    0.60
  -4 -17   2   11.70    0.53
   3  17  -2   16.94    0.85
   3  17  -2   18.38    0.85
  -3 -17   2   18.05    0.74
   2  17  -2    2.80    0.24
   2  17  -2    2.94    0.27
  -2 -17   2    3.08    0.22
   1  17  -2    5.18    0.32
   1  17  -2    5.23    0.35
   0  17  -2   19.15    0.91
   0  17  -2   18.84    0.89
  -1  17  -2    6.14    0.37
  -1  17  -2    6.46    0.39
  -2  17  -2    0.67    0.11
  -2  17  -2    0.63    0.14
  -3  17  -2    9.53    0.53
  -4  17  -2   11.89    0.64
   4 -17   2   11.93    0.64
  -5  17  -2    0.12    0.16
   5 -17   2    0.00    0.12
  -6  17  -2   15.17    0.83
   6 -17   2   16.80    0.84
  -7  17  -2   18.97    1.01
   7 -17   2   21.01    1.01
  -8  17  -2    0.98    0.25
   8 -17   2    0.65    0.16
  -9  17  -2    1.41    0.29
 -10  17  -2    3.52    0.41
 -11  17  -2    0.65    0.33
 -12  17  -2    0.02    0.35
 -13  17  -2    1.07    0.45
 -14  17  -2    0.39    0.46
 -15  17  -2   -0.48    0.61
 -16  17  -2    0.45    0.67
 -17  17  -2    0.40    0.46
  18  16  -2    0.08    0.32
 -18 -16   2   -0.79    0.39
  17  16  -2    0.38    0.30
 -17 -16   2   -0.15    0.39
  16  16  -2    1.91    0.33
 -16 -16   2    1.03    0.40
  15  16  -2    0.13    0.28
 -15 -16   2   -0.03    0.35
  14  16  -2    1.33    0.29
 -14 -16   2    0.69    0.35
  13  16  -2    3.60    0.43
 -13 -16   2    2.42    0.38
  12  16  -2    2.43    0.37
 -12 -16   2    1.61    0.33
  11  16  -2   -0.07    0.20
 -11 -16   2   -0.23    0.26
  10  16  -2    0.92    0.21
 -10 -16   2    0.88    0.26
   9  16  -2    4.35    0.38
  -9 -16   2    4.51    0.43
   8  16  -2    0.13    0.16
   8  16  -2    0.06    0.10
  -8 -16   2    0.03    0.19
   7  16  -2    0.97    0.17
   7  16  -2    0.99    0.13
  -7 -16   2    0.88    0.19
   6  16  -2    4.67    0.34
   6  16  -2    4.26    0.29
  -6 -16   2    4.52    0.33
   5  16  -2    0.51    0.10
   5  16  -2    0.70    0.15
  -5 -16   2    0.79    0.15
   4  16  -2    4.51    0.33
   4  16  -2    5.19    0.30
  -4 -16   2    4.55    0.29
   3  16  -2   23.05    1.08
   3  16  -2   23.22    1.06
  -3 -16   2   23.18    0.93
   2  16  -2   12.01    0.60
   2  16  -2   12.00    0.61
  -2 -16   2   12.55    0.52
   1  16  -2    2.39    0.23
   1  16  -2    2.50    0.21
  -1 -16   2    2.35    0.17
   0  16  -2   21.50    1.00
   0  16  -2   20.54    0.97
  -1  16  -2   11.54    0.58
  -1  16  -2   11.40    0.58
  -2  16  -2   -0.05    0.08
  -2  16  -2    0.14    0.12
  -3  16  -2   10.82    0.57
  -4  16  -2   13.93    0.72
   4 -16   2   14.61    0.73
  -5  16  -2    1.00    0.18
   5 -16   2    0.98    0.15
  -6  16  -2    6.74    0.46
   6 -16   2    6.87    0.45
  -7  16  -2   17.12    0.90
   7 -16   2   17.64    0.89
  -8  16  -2    8.50    0.59
   8 -16   2    9.21    0.55
  -9  16  -2    1.59    0.28
   9 -16   2    1.34    0.20
 -10  16  -2    9.95    0.70
 -11  16  -2    1.99    0.35
 -12  16  -2    0.05    0.34
 -13  16  -2    1.65    0.44
 -14  16  -2    1.00    0.47
 -15  16  -2   -0.99    0.58
 -17  16  -2    0.88    0.49
 -18  16  -2   -0.38    0.45
  18  15  -2   -0.18    0.31
 -18 -15   2   -0.79    0.38
  17  15  -2   -0.01    0.31
 -17 -15   2   -0.33    0.39
  16  15  -2    1.50    0.32
 -16 -15   2    0.31    0.36
  15  15  -2    0.96    0.30
 -15 -15   2    0.27    0.35
  14  15  -2    0.20    0.26
 -14 -15   2    0.21    0.33
  13  15  -2    4.67    0.46
 -13 -15   2    3.98    0.56
  12  15  -2    4.33    0.43
 -12 -15   2    3.98    0.50
  11  15  -2    0.80    0.21
 -11 -15   2    0.40    0.27
  10  15  -2    5.26    0.39
 -10 -15   2    5.22    0.46
   9  15  -2    5.48    0.35
   9  15  -2    5.18    0.38
  -9 -15   2    5.51    0.45
   8  15  -2    0.49    0.11
   8  15  -2    0.67    0.15
  -8 -15   2    0.50    0.19
   7  15  -2    2.01    0.26
   7  15  -2    2.09    0.22
  -7 -15   2    1.80    0.21
   6  15  -2    6.43    0.36
   6  15  -2    6.14    0.37
  -6 -15   2    6.22    0.36
   5  15  -2    1.83    0.20
   5  15  -2    2.12    0.24
  -5 -15   2    2.04    0.24
   4  15  -2    0.74    0.13
   4  15  -2    1.03    0.16
  -4 -15   2    1.00    0.14
   3  15  -2   22.90    1.07
   3  15  -2   22.53    1.04
  -3 -15   2   22.98    0.91
   2  15  -2   18.46    0.90
   2  15  -2   19.18    0.87
  -2 -15   2   19.28    0.76
   1  15  -2    0.11    0.08
   1  15  -2    0.16    0.10
  -1 -15   2    0.05    0.07
   0  15  -2   28.53    1.29
   0  15  -2   27.19    1.25
  -1  15  -2   31.34    1.43
  -1  15  -2   32.86    1.48
  -2  15  -2    0.45    0.11
  -2  15  -2    0.34    0.09
  -3  15  -2    3.47    0.28
  -3  15  -2    3.51    0.25
  -4  15  -2   20.72    1.01
   4 -15   2   22.47    1.04
  -5  15  -2    6.48    0.42
   5 -15   2    7.13    0.42
  -6  15  -2    3.10    0.32
   6 -15   2    3.19    0.31
  -7  15  -2   13.60    0.75
   7 -15   2   14.32    0.74
  -8  15  -2    6.72    0.51
   8 -15   2    7.29    0.46
  -9  15  -2    0.26    0.21
   9 -15   2    0.06    0.14
 -10  15  -2    9.28    0.67
 -11  15  -2    6.98    0.64
 -12  15  -2   -0.06    0.31
 -13  15  -2    2.88    0.45
 -14  15  -2    2.00    0.51
 -15  15  -2   -0.41    0.53
 -17  15  -2    2.80    0.53
 -18  15  -2    0.94    0.49
  18  14  -2    0.40    0.32
 -18 -14   2   -0.72    0.37
  17  14  -2   -0.06    0.31
 -17 -14   2   -0.32    0.38
  16  14  -2    0.82    0.31
 -16 -14   2    0.16    0.37
  15  14  -2    1.79    0.32
 -15 -14   2    1.38    0.37
  14  14  -2   -0.04    0.25
 -14 -14   2   -0.40    0.32
  13  14  -2    3.13    0.42
 -13 -14   2    1.95    0.34
  12  14  -2    5.42    0.44
 -12 -14   2    4.60    0.50
  11  14  -2    0.46    0.19
 -11 -14   2    0.38    0.26
  10  14  -2    4.74    0.37
  10  14  -2    4.54    0.34
 -10 -14   2    4.59    0.43
   9  14  -2    7.47    0.42
   9  14  -2    7.40    0.44
  -9 -14   2    7.89    0.48
   8  14  -2    1.28    0.20
   8  14  -2    1.36    0.23
  -8 -14   2    1.20    0.20
   7  14  -2    2.34    0.24
   7  14  -2    2.43    0.21
  -7 -14   2    1.93    0.27
   6  14  -2    9.90    0.51
   6  14  -2   10.15    0.51
  -6 -14   2   10.19    0.48
   5  14  -2    8.09    0.43
   5  14  -2    8.01    0.42
  -5 -14   2    8.39    0.40
   4  14  -2    0.10    0.10
   4  14  -2   -0.03    0.07
  -4 -14   2    0.19    0.10
   3  14  -2   12.27    0.60
   3  14  -2   12.92    0.62
  -3 -14   2   12.65    0.54
   2  14  -2   26.51    1.22
   2  14  -2   26.41    1.18
  -2 -14   2   26.00    1.03
   1  14  -2    3.23    0.23
   1  14  -2    2.90    0.22
  -1 -14   2    2.90    0.18
   0  14  -2   17.36    0.80
   0  14  -2   18.25    0.83
   0 -14   2   16.48    0.68
  -1  14  -2   35.97    1.55
  -1  14  -2   31.21    1.49
  -2  14  -2    7.91    0.42
  -2  14  -2    7.71    0.41
  -3  14  -2    3.00    0.24
  -3  14  -2    2.87    0.22
  -4  14  -2   25.11    1.19
   4 -14   2   26.98    1.23
  -5  14  -2    6.73    0.42
   5 -14   2    6.88    0.41
  -6  14  -2    0.67    0.16
   6 -14   2    0.61    0.14
  -7  14  -2   16.19    0.81
   7 -14   2   15.69    0.81
  -8  14  -2    9.14    0.58
   8 -14   2    9.67    0.55
  -9  14  -2    0.84    0.22
   9 -14   2    0.86    0.17
 -10  14  -2    3.97    0.46
  10 -14   2    3.22    0.34
 -11  14  -2    4.87    0.54
 -12  14  -2    1.48    0.35
 -13  14  -2    0.79    0.38
 -14  14  -2    4.01    0.70
 -15  14  -2    0.55    0.57
 -17  14  -2    0.89    0.47
 -18  14  -2    1.49    0.50
  19  13  -2    1.05    0.33
 -19 -13   2    0.43    0.40
  18  13  -2    0.89    0.33
 -18 -13   2    0.15    0.38
  17  13  -2   -0.02    0.31
 -17 -13   2   -0.56    0.36
  16  13  -2    2.08    0.34
 -16 -13   2    1.49    0.40
  15  13  -2    2.68    0.46
 -15 -13   2    1.65    0.39
  14  13  -2    0.81    0.26
 -14 -13   2    0.53    0.32
  13  13  -2    2.68    0.39
 -13 -13   2    2.05    0.34
  12  13  -2    5.09    0.41
 -12 -13   2    4.80    0.49
  11  13  -2    0.39    0.12
  11  13  -2    0.46    0.18
 -11 -13   2    0.83    0.25
  10  13  -2    2.06    0.30
  10  13  -2    1.80    0.20
 -10 -13   2    1.63    0.25
   9  13  -2   12.71    0.60
   9  13  -2   11.20    0.61
  -9 -13   2   12.33    0.61
   8  13  -2    5.79    0.35
   8  13  -2    6.15    0.35
  -8 -13   2    5.79    0.39
   7  13  -2    0.40    0.11
   7  13  -2    0.29    0.09
  -7 -13   2    0.18    0.14
   6  13  -2   13.60    0.66
   6  13  -2   13.76    0.64
  -6 -13   2   13.26    0.59
   5  13  -2   16.20    0.76
   5  13  -2   15.82    0.74
  -5 -13   2   15.89    0.67
   4  13  -2    1.91    0.18
   4  13  -2    2.27    0.20
  -4 -13   2    2.25    0.19
   3  13  -2    4.55    0.26
   3  13  -2    4.35    0.27
  -3 -13   2    4.13    0.24
   2  13  -2   23.49    1.10
   2  13  -2   23.67    1.06
  -2 -13   2   23.88    0.93
   1  13  -2    9.73    0.53
   1  13  -2   11.59    0.52
  -1 -13   2   11.44    0.45
   0  13  -2    4.98    0.29
   0  13  -2    5.53    0.29
   0 -13   2    4.77    0.23
  -1  13  -2   32.78    1.48
  -1  13  -2   31.83    1.43
  -2  13  -2   25.04    1.16
  -2  13  -2   26.58    1.20
  -3  13  -2    1.54    0.17
  -3  13  -2    1.97    0.20
  -4  13  -2   18.78    0.90
   4 -13   2   19.71    0.93
  -5  13  -2   18.15    0.89
   5 -13   2   19.38    0.91
  -6  13  -2    0.24    0.13
   6 -13   2    0.19    0.11
  -7  13  -2   14.28    0.73
   7 -13   2   13.78    0.72
  -8  13  -2   11.66    0.66
   8 -13   2   12.10    0.64
  -9  13  -2    0.35    0.20
   9 -13   2    0.54    0.14
 -10  13  -2    1.23    0.24
  10 -13   2    0.87    0.16
 -11  13  -2    5.03    0.52
  11 -13   2    5.54    0.44
 -12  13  -2    0.64    0.29
 -13  13  -2    0.25    0.34
 -14  13  -2    2.61    0.47
 -15  13  -2    4.32    0.61
 -16  13  -2   -0.07    0.40
 -17  13  -2    0.70    0.45
 -18  13  -2    0.28    0.45
 -19  13  -2    0.35    0.46
  19  12  -2    0.88    0.33
 -19 -12   2    0.06    0.39
  18  12  -2    1.37    0.33
 -18 -12   2    0.29    0.39
  17  12  -2    0.25    0.30
 -17 -12   2   -0.37    0.37
  16  12  -2    0.80    0.30
 -16 -12   2    0.37    0.37
  15  12  -2    6.13    0.53
 -15 -12   2    4.71    0.58
  14  12  -2    0.25    0.24
 -14 -12   2    0.57    0.32
  13  12  -2    2.17    0.36
 -13 -12   2    1.79    0.32
  12  12  -2    4.66    0.41
 -12 -12   2    4.19    0.47
  11  12  -2    1.98    0.31
 -11 -12   2    1.81    0.27
  10  12  -2    1.48    0.18
 -10 -12   2    1.43    0.24
   9  12  -2    6.84    0.40
  -9 -12   2    6.84    0.43
   8  12  -2    8.86    0.46
   8  12  -2    9.08    0.49
  -8 -12   2    8.87    0.48
   7  12  -2    0.29    0.11
   7  12  -2    0.15    0.09
  -7 -12   2    0.09    0.14
   6  12  -2    8.22    0.42
   6  12  -2    8.58    0.43
  -6 -12   2    8.36    0.41
   5  12  -2   20.19    0.93
   5  12  -2   21.54    0.96
  -5 -12   2   20.15    0.83
   4  12  -2    1.50    0.15
   4  12  -2    1.45    0.15
  -4 -12   2    1.51    0.16
   3  12  -2    6.63    0.34
   3  12  -2    6.17    0.33
  -3 -12   2    6.34    0.30
   2  12  -2    5.51    0.29
   2  12  -2    5.14    0.29
  -2 -12   2    5.27    0.26
   1  12  -2    6.50    0.33
   1  12  -2    6.33    0.33
  -1 -12   2    6.26    0.28
   0  12  -2    0.73    0.13
   0  12  -2    0.79    0.13
   0 -12   2    0.60    0.09
  -1  12  -2   18.29    0.82
  -1  12  -2   17.97    0.85
  -2  12  -2   18.30    0.87
  -2  12  -2   20.16    0.90
  -3  12  -2    0.11    0.08
  -3  12  -2    0.06    0.07
  -4  12  -2   17.00    0.80
   4 -12   2   17.16    0.82
  -5  12  -2   13.11    0.64
   5 -12   2   12.72    0.65
  -6  12  -2    3.61    0.30
   6 -12   2    3.67    0.29
  -7  12  -2    7.35    0.44
   7 -12   2    7.16    0.43
  -8  12  -2   13.89    0.72
   8 -12   2   13.39    0.71
  -9  12  -2    5.71    0.44
   9 -12   2    5.68    0.39
 -10  12  -2    1.07    0.22
  10 -12   2    0.76    0.16
 -11  12  -2    9.61    0.64
  11 -12   2    9.61    0.57
 -12  12  -2    4.20    0.52
 -13  12  -2    0.61    0.34
 -14  12  -2    2.58    0.45
 -15  12  -2    2.11    0.47
 -16  12  -2    0.20    0.39
 -17  12  -2   -0.07    0.42
 -18  12  -2    1.28    0.48
 -19  12  -2    0.32    0.46
  19  11  -2    0.72    0.33
 -19 -11   2    0.12    0.39
  18  11  -2    1.67    0.35
 -18 -11   2    0.98    0.40
  17  11  -2    0.47    0.31
 -17 -11   2   -0.03    0.38
 -16 -11   2    0.68    0.37
 -15 -11   2    2.41    0.38
 -14 -11   2    1.71    0.33
  13  11  -2   -0.15    0.19
 -13 -11   2    0.29    0.27
  12  11  -2    6.46    0.42
 -12 -11   2    6.27    0.50
  11  11  -2    6.43    0.41
 -11 -11   2    6.68    0.48
  10  11  -2    0.08    0.15
 -10 -11   2    0.28    0.20
   9  11  -2    5.32    0.34
   9  11  -2    5.56    0.35
  -9 -11   2    5.47    0.39
   8  11  -2   11.05    0.56
   8  11  -2   10.67    0.53
  -8 -11   2   10.60    0.52
   7  11  -2    9.34    0.45
  -7 -11   2    8.82    0.45
   6  11  -2    3.46    0.22
  -6 -11   2    3.59    0.26
   5  11  -2   21.60    0.98
   5  11  -2   21.07    0.94
  -5 -11   2   20.91    0.85
   4  11  -2    6.62    0.38
   4  11  -2    8.01    0.37
  -4 -11   2    8.21    0.35
   3  11  -2    3.35    0.21
   3  11  -2    3.82    0.22
  -3 -11   2    3.45    0.20
   2  11  -2   71.09    3.07
   2  11  -2   71.33    3.19
  -2 -11   2   70.45    2.69
   1  11  -2    4.54    0.23
   1  11  -2    3.61    0.23
  -1 -11   2    4.24    0.20
   0  11  -2    0.04    0.06
   0  11  -2    0.11    0.06
   0 -11   2    0.09    0.05
  -1  11  -2   25.46    1.11
  -1  11  -2   24.80    1.16
  -2  11  -2   31.22    1.40
  -2  11  -2   29.93    1.35
  -3  11  -2    2.44    0.18
  -3  11  -2    2.49    0.19
  -4  11  -2    2.75    0.21
   4 -11   2    2.74    0.22
  -5  11  -2   26.47    1.20
   5 -11   2   26.51    1.24
  -6  11  -2    3.08    0.26
   6 -11   2    3.09    0.26
  -7  11  -2    0.24    0.13
   7 -11   2    0.12    0.10
  -8  11  -2    4.94    0.37
   8 -11   2    5.14    0.35
  -9  11  -2    8.02    0.51
   9 -11   2    8.61    0.49
 -10  11  -2    0.03    0.18
  10 -11   2   -0.02    0.12
 -11  11  -2    3.75    0.44
  11 -11   2    3.95    0.35
 -12  11  -2    6.32    0.58
 -13  11  -2   -0.06    0.29
 -14  11  -2    1.48    0.40
 -16  11  -2    0.23    0.38
 -17  11  -2    0.31    0.41
 -18  11  -2    1.40    0.47
 -19  11  -2    1.21    0.48
  19  10  -2   -0.04    0.32
 -19 -10   2   -0.70    0.36
 -18 -10   2    0.60    0.39
 -17 -10   2   -0.10    0.36
 -16 -10   2   -0.46    0.33
 -16 -10   2    0.09    0.33
 -15 -10   2    5.13    0.54
 -15 -10   2    3.45    0.53
 -14 -10   2    1.89    0.33
 -14 -10   2    3.17    0.47
  13  10  -2   -0.02    0.16
 -13 -10   2   -0.18    0.23
 -13 -10   2   -0.15    0.26
  12  10  -2    5.84    0.40
 -12 -10   2    5.75    0.45
 -12 -10   2    5.90    0.48
  11  10  -2    9.66    0.54
 -11 -10   2    9.70    0.55
 -11 -10   2    9.64    0.55
  10  10  -2    4.96    0.34
 -10 -10   2    4.74    0.37
 -10 -10   2    5.39    0.40
   9  10  -2    1.51    0.23
  -9 -10   2    1.21    0.19
  -9 -10   2    1.36    0.23
   8  10  -2   22.11    1.00
  -8 -10   2   20.11    0.88
   7  10  -2   10.40    0.51
   7  10  -2   10.12    0.49
  -7 -10   2    9.88    0.48
   6  10  -2    0.33    0.12
   6  10  -2    0.11    0.07
  -6 -10   2    0.27    0.11
   5  10  -2   23.65    1.03
  -5 -10   2   22.90    0.93
   4  10  -2   26.39    1.21
   4  10  -2   26.50    1.17
  -4 -10   2   26.75    1.04
   3  10  -2    1.75    0.13
   3  10  -2    1.58    0.14
  -3 -10   2    1.96    0.15
   2  10  -2    9.00    0.43
   2  10  -2    8.92    0.44
  -2 -10   2    9.23    0.38
   1  10  -2   44.68    1.88
   1  10  -2   41.39    1.95
  -1 -10   2   43.23    1.64
   0  10  -2    3.87    0.23
   0  10  -2    4.33    0.22
  -1  10  -2   18.84    0.83
  -1  10  -2   18.11    0.86
  -2  10  -2   27.67    1.20
  -2  10  -2   26.44    1.24
  -3  10  -2   15.02    0.68
  -3  10  -2   14.66    0.70
  -4  10  -2    0.35    0.09
   4 -10   2    0.30    0.08
  -5  10  -2   27.50    1.23
   5 -10   2   26.93    1.27
  -6  10  -2   35.95    1.62
   6 -10   2   36.82    1.68
  -7  10  -2    1.92    0.24
   7 -10   2    2.07    0.22
  -8  10  -2   11.38    0.60
   8 -10   2   11.45    0.60
  -9  10  -2   12.10    0.67
   9 -10   2   13.40    0.67
 -10  10  -2    0.02    0.17
  10 -10   2    0.11    0.12
 -11  10  -2    4.34    0.43
  11 -10   2    3.89    0.34
 -12  10  -2    2.84    0.45
  12 -10   2    3.42    0.34
 -13  10  -2    2.53    0.37
 -14  10  -2   -0.04    0.35
 -15  10  -2    0.69    0.34
 -16  10  -2    0.67    0.37
 -17  10  -2   -0.03    0.38
 -18  10  -2    1.42    0.46
 -19  10  -2    0.91    0.47
 -20  10  -2    0.71    0.45
 -20  -9   2   -0.64    0.35
 -19  -9   2   -0.74    0.37
 -18  -9   2    0.36    0.38
 -18  -9   2    0.18    0.38
 -17  -9   2    0.42    0.36
 -17  -9   2    1.03    0.37
 -16  -9   2   -0.33    0.33
 -16  -9   2    0.00    0.33
 -15  -9   2    0.12    0.30
 -15  -9   2    0.54    0.31
 -14  -9   2    4.50    0.52
 -14  -9   2    4.31    0.50
  13   9  -2    0.55    0.16
 -13  -9   2    1.01    0.27
 -13  -9   2    0.86    0.25
  12   9  -2    1.79    0.27
 -12  -9   2    1.66    0.26
 -12  -9   2    1.37    0.24
  11   9  -2    5.11    0.36
 -11  -9   2    4.73    0.40
 -11  -9   2    5.45    0.42
  10   9  -2    3.80    0.29
 -10  -9   2    3.43    0.35
 -10  -9   2    3.29    0.31
   9   9  -2    0.19    0.10
  -9  -9   2    0.01    0.15
  -9  -9   2   -0.01    0.12
   8   9  -2   15.71    0.74
  -8  -9   2   14.87    0.66
  -8  -9   2   15.14    0.72
   7   9  -2   28.90    1.25
  -7  -9   2   26.26    1.20
  -7  -9   2   26.01    1.08
   6   9  -2   -0.03    0.08
   6   9  -2   -0.02    0.07
  -6  -9   2   -0.03    0.10
   5   9  -2   13.31    0.62
   5   9  -2   12.55    0.59
  -5  -9   2   13.10    0.54
   4   9  -2   55.82    2.41
   4   9  -2   57.53    2.51
  -4  -9   2   53.86    2.13
   3   9  -2    9.12    0.40
   3   9  -2    7.89    0.42
  -3  -9   2    9.20    0.37
   2   9  -2   22.90    0.99
   2   9  -2   21.84    1.02
  -2  -9   2   22.52    0.87
   1   9  -2   50.13    2.30
   1   9  -2   52.85    2.22
  -1  -9   2   50.67    1.94
   0   9  -2   26.96    1.31
   0   9  -2   30.59    1.26
  -1   9  -2    5.47    0.29
  -1   9  -2    5.74    0.28
  -2   9  -2   24.95    1.21
  -2   9  -2   28.03    1.17
  -3   9  -2   20.29    0.97
  -3   9  -2   21.72    0.94
  -4   9  -2    0.01    0.07
   4  -9   2   -0.03    0.06
  -5   9  -2   11.19    0.52
   5  -9   2    9.99    0.53
  -6   9  -2    3.54    0.25
   6  -9   2    3.72    0.27
  -7   9  -2    3.92    0.28
   7  -9   2    3.71    0.27
  -8   9  -2   14.27    0.70
   8  -9   2   13.95    0.71
  -9   9  -2   21.09    1.02
   9  -9   2   22.01    1.05
 -10   9  -2    0.57    0.18
  10  -9   2    0.78    0.14
 -11   9  -2    0.64    0.20
  11  -9   2    0.42    0.14
 -12   9  -2    7.82    0.60
  12  -9   2    8.50    0.51
 -13   9  -2   -0.10    0.26
 -14   9  -2    0.12    0.31
 -15   9  -2    1.09    0.34
 -16   9  -2    2.75    0.42
 -17   9  -2   -0.21    0.37
 -18   9  -2    0.81    0.44
 -19   9  -2    1.37    0.46
 -20   9  -2    0.73    0.44
 -20  -8   2   -0.54    0.36
 -19  -8   2   -0.64    0.38
 -18  -8   2   -0.18    0.38
 -18  -8   2   -0.55    0.36
 -17  -8   2    0.94    0.38
 -17  -8   2    1.01    0.37
 -16  -8   2    0.45    0.34
 -16  -8   2    0.63    0.34
 -15  -8   2    0.04    0.30
 -15  -8   2   -0.03    0.29
 -14  -8   2    3.53    0.50
 -14  -8   2    4.79    0.48
  13   8  -2    3.30    0.31
 -13  -8   2    3.34    0.43
 -13  -8   2    3.52    0.43
  12   8  -2    0.60    0.13
 -12  -8   2    0.30    0.21
 -12  -8   2    0.48    0.22
  11   8  -2   11.82    0.59
 -11  -8   2   11.35    0.61
 -11  -8   2   10.51    0.58
  10   8  -2    4.39    0.30
 -10  -8   2    4.52    0.34
 -10  -8   2    4.81    0.36
   9   8  -2    0.07    0.08
  -9  -8   2   -0.12    0.11
  -9  -8   2   -0.04    0.14
   8   8  -2    5.41    0.32
  -8  -8   2    5.65    0.33
  -8  -8   2    5.93    0.34
   7   8  -2   16.80    0.76
  -7  -8   2   15.71    0.68
  -7  -8   2   15.89    0.74
   6   8  -2    3.91    0.24
  -6  -8   2    3.96    0.24
  -6  -8   2    4.10    0.24
   5   8  -2    9.79    0.46
   5   8  -2    9.55    0.44
  -5  -8   2    9.34    0.41
   4   8  -2   71.72    2.96
   4   8  -2   66.67    3.08
  -4  -8   2   67.60    2.61
   3   8  -2   13.37    0.57
   3   8  -2   11.87    0.59
  -3  -8   2   12.91    0.51
   2   8  -2    1.71    0.12
   2   8  -2    1.61    0.12
  -2  -8   2    1.88    0.12
   1   8  -2   54.43    2.56
   1   8  -2   59.56    2.46
   0   8  -2   50.88    2.38
   0   8  -2   55.27    2.29
  -1   8  -2    0.20    0.05
  -1   8  -2    0.30    0.06
  -2   8  -2   39.57    1.63
  -2   8  -2   35.14    1.69
  -4   8  -2    0.07    0.06
   4  -8   2   -0.01    0.06
  -5   8  -2   34.98    1.49
   5  -8   2   32.48    1.55
  -6   8  -2   68.49    2.82
   6  -8   2   60.67    2.92
  -7   8  -2    1.85    0.21
   7  -8   2    1.97    0.20
  -8   8  -2    9.04    0.47
   8  -8   2    8.26    0.47
  -9   8  -2   25.34    1.16
   9  -8   2   24.25    1.18
 -10   8  -2    6.90    0.47
  10  -8   2    7.63    0.44
 -11   8  -2    2.59    0.36
  11  -8   2    2.20    0.27
 -12   8  -2    7.07    0.54
  12  -8   2    7.15    0.46
 -13   8  -2    1.95    0.34
  13  -8   2    2.81    0.32
 -14   8  -2   -0.17    0.26
 -15   8  -2    0.75    0.32
 -16   8  -2    1.06    0.35
 -17   8  -2    0.65    0.39
 -18   8  -2   -0.22    0.39
 -19   8  -2    0.88    0.45
 -20   8  -2    0.56    0.44
 -20  -7   2    0.19    0.37
 -20  -7   2    0.24    0.41
 -19  -7   2   -0.73    0.36
 -19  -7   2    0.10    0.39
 -18  -7   2    0.86    0.39
 -18  -7   2    0.00    0.36
 -17  -7   2    1.73    0.39
 -17  -7   2    0.63    0.36
 -16  -7   2    0.28    0.31
 -16  -7   2    0.60    0.33
 -15  -7   2   -0.24    0.29
 -14  -7   2    2.46    0.33
 -14  -7   2    2.76    0.33
  13   7  -2    4.17    0.34
 -13  -7   2    3.97    0.43
 -13  -7   2    4.38    0.44
  12   7  -2    0.35    0.12
 -12  -7   2    0.23    0.20
 -12  -7   2    0.57    0.22
  11   7  -2    2.78    0.25
 -11  -7   2    3.35    0.34
 -11  -7   2    2.45    0.33
  10   7  -2   10.05    0.53
 -10  -7   2   10.11    0.54
 -10  -7   2   10.31    0.52
   9   7  -2    0.01    0.08
  -9  -7   2   -0.10    0.11
  -9  -7   2    0.04    0.14
   8   7  -2    7.83    0.40
  -8  -7   2    7.19    0.38
  -8  -7   2    7.59    0.40
   7   7  -2   11.79    0.57
  -7  -7   2   12.13    0.56
  -7  -7   2   11.72    0.52
   6   7  -2   11.88    0.57
  -6  -7   2   12.11    0.55
  -6  -7   2   11.71    0.50
   5   7  -2    2.21    0.15
  -5  -7   2    2.17    0.15
  -5  -7   2    2.19    0.16
   4   7  -2   42.28    1.78
   4   7  -2   40.70    1.85
  -4  -7   2   40.53    1.58
   3   7  -2   25.29    1.20
   3   7  -2   27.65    1.15
  -3  -7   2   26.45    1.02
   2   7  -2    0.56    0.08
   2   7  -2    0.54    0.07
  -2  -7   2    0.56    0.07
   1   7  -2   18.56    0.81
   1   7  -2   18.10    0.84
   0   7  -2   19.62    0.82
   0   7  -2   17.46    0.85
  -1   7  -2    1.19    0.10
  -1   7  -2    1.13    0.11
  -2   7  -2   20.94    0.88
  -2   7  -2   18.70    0.91
  -3   7  -2   30.47    1.29
  -3   7  -2   28.26    1.33
  -4   7  -2    7.88    0.37
   4  -7   2    7.05    0.38
  -5   7  -2    4.13    0.23
   5  -7   2    3.63    0.24
  -6   7  -2   55.55    2.34
   6  -7   2   51.63    2.43
  -7   7  -2   32.88    1.48
   7  -7   2   33.49    1.53
  -8   7  -2    7.16    0.39
   8  -7   2    6.22    0.38
  -9   7  -2   20.20    0.95
   9  -7   2   20.18    0.98
 -10   7  -2   13.08    0.71
  10  -7   2   14.47    0.71
 -11   7  -2    0.14    0.17
  11  -7   2    0.06    0.12
 -12   7  -2    5.20    0.47
  12  -7   2    5.33    0.39
 -13   7  -2    9.14    0.66
  13  -7   2   10.58    0.60
 -14   7  -2    1.94    0.32
 -15   7  -2    0.97    0.30
 -16   7  -2    1.63    0.36
 -17   7  -2   -0.31    0.35
 -18   7  -2    0.07    0.39
 -19   7  -2    1.31    0.45
 -20   7  -2    0.80    0.45
 -20  -6   2    0.62    0.41
 -20  -6   2    0.22    0.37
 -19  -6   2    0.82    0.40
 -19  -6   2   -0.38    0.36
 -18  -6   2    0.04    0.38
 -18  -6   2   -0.50    0.35
 -17  -6   2    2.16    0.41
 -17  -6   2    1.30    0.37
 -16  -6   2    1.05    0.34
 -16  -6   2    0.27    0.31
 -15  -6   2   -0.04    0.27
 -15  -6   2    0.37    0.30
  14   6  -2    2.88    0.31
 -14  -6   2    2.75    0.44
 -14  -6   2    2.40    0.31
  13   6  -2    4.01    0.33
 -13  -6   2    4.27    0.46
 -13  -6   2    3.77    0.42
  12   6  -2    0.11    0.11
 -12  -6   2   -0.16    0.19
 -12  -6   2   -0.08    0.20
  11   6  -2    8.47    0.46
 -11  -6   2    8.27    0.47
 -11  -6   2    8.21    0.49
  10   6  -2   13.42    0.65
 -10  -6   2   12.50    0.65
 -10  -6   2   13.15    0.60
   9   6  -2    3.51    0.24
  -9  -6   2    3.13    0.26
  -9  -6   2    3.37    0.28
   8   6  -2    4.42    0.26
  -8  -6   2    4.05    0.27
  -8  -6   2    4.08    0.27
   7   6  -2   21.54    0.99
  -7  -6   2   22.34    0.96
  -7  -6   2   21.51    0.86
  -7  -6   2   19.89    0.85
   6   6  -2   30.20    1.41
  -6  -6   2   30.56    1.23
  -6  -6   2   32.50    1.36
  -6  -6   2   30.57    1.20
   5   6  -2   11.55    0.55
  -5  -6   2   12.27    0.54
  -5  -6   2   11.47    0.48
   4   6  -2   20.29    0.97
  -4  -6   2   22.34    0.94
  -4  -6   2   21.57    0.84
   3   6  -2   38.53    1.89
   3   6  -2   45.97    1.83
  -3  -6   2   42.29    1.61
   2   6  -2    0.23    0.04
  -2  -6   2    0.39    0.06
   1   6  -2   21.41    0.95
  -1  -6   2   20.57    0.95
   0   6  -2    9.63    0.46
   0  -6   2   10.00    0.46
  -1   6  -2    7.72    0.37
   1  -6   2    7.85    0.37
  -2   6  -2    7.03    0.36
  -2   6  -2    7.66    0.34
  -3   6  -2   27.96    1.21
  -3   6  -2   27.27    1.25
  -4   6  -2   19.73    0.83
   4  -6   2   17.20    0.86
  -5   6  -2    0.82    0.11
   5  -6   2    0.69    0.09
  -6   6  -2   26.16    1.08
   6  -6   2   21.76    1.11
  -7   6  -2   30.18    1.32
   7  -6   2   28.96    1.37
  -8   6  -2    2.62    0.23
   8  -6   2    2.56    0.22
  -9   6  -2   13.16    0.66
   9  -6   2   13.36    0.67
 -10   6  -2   19.76    0.97
  10  -6   2   20.68    0.98
 -11   6  -2    0.07    0.18
  11  -6   2    0.19    0.12
 -12   6  -2    5.25    0.46
  12  -6   2    5.12    0.38
 -13   6  -2    5.28    0.48
  13  -6   2    5.53    0.41
 -14   6  -2    1.38    0.28
 -15   6  -2    0.02    0.27
 -16   6  -2    3.12    0.55
 -17   6  -2    2.07    0.41
 -18   6  -2   -0.25    0.38
 -19   6  -2    0.63    0.42
 -20   6  -2    1.84    0.48
 -20  -5   2    1.44    0.43
 -20  -5   2   -0.01    0.37
 -19  -5   2    0.10    0.37
 -19  -5   2    1.15    0.41
 -18  -5   2   -0.44    0.34
 -18  -5   2    0.67    0.39
 -17  -5   2    0.67    0.37
 -17  -5   2   -0.12    0.32
 -16  -5   2    0.95    0.32
 -16  -5   2    1.96    0.37
 -15  -5   2    0.04    0.29
 -15  -5   2   -0.09    0.26
  14   5  -2    2.06    0.29
 -14  -5   2    2.13    0.29
 -14  -5   2    1.87    0.31
  13   5  -2    2.25    0.27
 -13  -5   2    2.54    0.37
 -13  -5   2    2.56    0.43
  12   5  -2    0.29    0.12
 -12  -5   2    0.55    0.19
 -12  -5   2    0.16    0.19
  11   5  -2    3.07    0.25
 -11  -5   2    2.03    0.32
 -11  -5   2    2.77    0.31
  10   5  -2    5.92    0.35
 -10  -5   2    5.61    0.36
 -10  -5   2    5.58    0.38
   9   5  -2    8.04    0.43
  -9  -5   2    7.99    0.43
  -9  -5   2    8.24    0.41
   8   5  -2    0.88    0.15
  -8  -5   2    0.70    0.07
  -8  -5   2    0.61    0.12
  -8  -5   2    0.57    0.11
   7   5  -2   18.92    0.87
  -7  -5   2   19.39    0.84
  -7  -5   2   18.48    0.75
  -7  -5   2   17.67    0.75
   6   5  -2    9.95    0.49
  -6  -5   2   10.28    0.43
  -6  -5   2   10.81    0.44
  -6  -5   2   10.33    0.48
   5   5  -2    0.03    0.04
  -5  -5   2    0.10    0.06
  -5  -5   2    0.09    0.05
   4   5  -2   12.32    0.61
  -4  -5   2   13.32    0.53
  -4  -5   2   13.90    0.59
   3   5  -2   56.52    2.67
  -3  -5   2   61.31    2.67
  -3  -5   2   61.35    2.27
   2   5  -2    1.10    0.08
  -2  -5   2    1.01    0.07
   1   5  -2   51.22    2.29
  -1  -5   2   51.01    2.29
   0   5  -2   21.51    1.01
   0  -5   2   23.02    1.01
  -1   5  -2    4.96    0.25
   1  -5   2    5.26    0.25
  -2   5  -2    9.47    0.46
   2  -5   2   10.36    0.46
  -3   5  -2   24.28    1.06
  -4   5  -2   30.42    1.25
   4  -5   2   26.67    1.30
  -5   5  -2    0.13    0.06
   5  -5   2    0.00    0.05
  -6   5  -2   19.90    0.84
   6  -5   2   17.25    0.87
  -7   5  -2   14.45    0.65
   7  -5   2   13.01    0.66
  -8   5  -2    9.11    0.47
  -8   5  -2    8.81    0.37
   8  -5   2    9.27    0.48
  -9   5  -2    9.19    0.40
  -9   5  -2    9.69    0.50
   9  -5   2    9.43    0.50
 -10   5  -2   15.83    0.80
 -10   5  -2   16.50    0.66
  10  -5   2   16.86    0.81
 -11   5  -2    3.57    0.38
  11  -5   2    4.34    0.32
 -12   5  -2    0.50    0.21
  12  -5   2    1.06    0.16
 -13   5  -2    7.94    0.56
  13  -5   2    8.31    0.51
 -14   5  -2    0.79    0.26
 -15   5  -2   -0.15    0.26
 -16   5  -2    1.88    0.35
 -17   5  -2    1.27    0.37
 -18   5  -2    0.48    0.39
 -19   5  -2    0.75    0.42
 -20   5  -2    2.85    0.51
 -21   5  -2    0.89    0.48
 -20  -4   2    0.01    0.36
 -20  -4   2    1.87    0.43
 -19  -4   2    0.48    0.37
 -19  -4   2    1.67    0.42
 -18  -4   2    0.50    0.40
 -18  -4   2   -0.28    0.34
 -17  -4   2    1.52    0.34
 -16  -4   2    2.20    0.33
 -15  -4   2    0.15    0.30
 -15  -4   2    0.40    0.26
  14   4  -2    3.43    0.32
 -14  -4   2    3.15    0.41
 -14  -4   2    2.85    0.35
  13   4  -2    7.37    0.45
 -13  -4   2    6.86    0.47
 -13  -4   2    7.32    0.53
  12   4  -2    1.66    0.25
 -12  -4   2    1.30    0.20
 -12  -4   2    1.36    0.23
  11   4  -2    3.05    0.25
 -11  -4   2    2.27    0.29
 -11  -4   2    2.02    0.32
  10   4  -2   29.15    1.32
 -10  -4   2   27.79    1.29
 -10  -4   2   27.86    1.14
   9   4  -2    5.20    0.32
  -9  -4   2    4.98    0.33
  -9  -4   2    5.79    0.31
   8   4  -2    4.08    0.26
  -8  -4   2    4.41    0.25
  -8  -4   2    3.82    0.18
  -8  -4   2    4.33    0.27
   7   4  -2   23.21    1.08
  -7  -4   2   23.20    0.93
  -7  -4   2   22.83    0.93
  -7  -4   2   24.65    1.05
   6   4  -2   17.54    0.83
  -6  -4   2   18.60    0.81
  -6  -4   2   17.50    0.72
  -6  -4   2   18.35    0.72
   5   4  -2   17.41    0.86
  -5  -4   2   18.73    0.74
  -5  -4   2   19.53    0.75
  -5  -4   2   19.75    0.84
   4   4  -2    1.06    0.10
  -4  -4   2    1.01    0.10
  -4  -4   2    1.03    0.10
   3   4  -2   24.32    1.17
  -3  -4   2   27.59    1.17
   2   4  -2   12.09    0.58
  -2  -4   2   13.51    0.58
   1   4  -2    0.75    0.06
  -1  -4   2    0.57    0.05
   0   4  -2   79.46    3.76
   0  -4   2   89.30    3.77
  -1   4  -2  117.59    5.61
   1  -4   2  134.48    5.61
  -2   4  -2    0.84    0.08
   2  -4   2    0.98    0.07
   3  -4   2   24.10    1.05
   3  -4   2   22.24    1.05
  -4   4  -2   43.54    1.75
   4  -4   2   36.74    1.81
  -5   4  -2    0.29    0.06
   5  -4   2    0.25    0.06
  -6   4  -2   10.58    0.46
   6  -4   2    8.74    0.48
  -7   4  -2   13.83    0.63
   7  -4   2   12.86    0.65
  -8   4  -2    5.95    0.27
  -8   4  -2    6.17    0.35
   8  -4   2    6.52    0.36
  -9   4  -2    3.13    0.27
  -9   4  -2    3.40    0.19
   9  -4   2    3.46    0.26
 -10   4  -2   23.42    1.12
 -10   4  -2   24.13    0.95
  10  -4   2   24.84    1.15
 -11   4  -2   10.36    0.47
  11  -4   2   10.93    0.58
 -12   4  -2   -0.24    0.17
  12  -4   2   -0.01    0.12
 -13   4  -2    7.90    0.55
  13  -4   2    8.35    0.50
 -14   4  -2    7.59    0.57
  14  -4   2    8.29    0.51
 -15   4  -2    0.37    0.28
 -16   4  -2    1.10    0.32
 -17   4  -2    2.23    0.41
 -18   4  -2    0.83    0.40
 -19   4  -2   -0.11    0.41
 -20   4  -2    0.99    0.46
 -21   4  -2    0.91    0.46
 -20  -3   2    1.25    0.42
 -20  -3   2   -0.27    0.35
 -19  -3   2    1.75    0.44
 -19  -3   2    0.29    0.35
 -18  -3   2    1.17    0.42
 -18  -3   2    0.43    0.34
 -17  -3   2    0.54    0.38
 -17  -3   2   -0.04    0.30
 -16  -3   2    8.49    0.68
 -16  -3   2    5.72    0.55
 -15  -3   2    0.96    0.27
 -15  -3   2    1.18    0.32
  14   3  -2   -0.05    0.13
 -14  -3   2   -0.47    0.24
 -14  -3   2   -0.17    0.21
  13   3  -2   10.09    0.57
 -13  -3   2    9.83    0.62
 -13  -3   2   10.21    0.56
  12   3  -2    4.41    0.35
 -12  -3   2    4.83    0.37
 -12  -3   2    5.56    0.43
  11   3  -2    0.16    0.11
 -11  -3   2    0.09    0.14
 -11  -3   2   -0.04    0.16
  10   3  -2    8.93    0.46
 -10  -3   2    8.39    0.42
 -10  -3   2    8.17    0.47
   9   3  -2   32.76    1.48
  -9  -3   2   31.66    1.27
  -9  -3   2   32.10    1.44
   8   3  -2    1.42    0.17
  -8  -3   2    1.40    0.19
  -8  -3   2    1.54    0.17
   7   3  -2   20.42    0.98
  -7  -3   2   21.04    0.84
  -7  -3   2   21.64    0.95
  -7  -3   2   21.72    0.84
   6   3  -2   29.07    1.38
  -6  -3   2   31.13    1.17
  -6  -3   2   30.25    1.20
  -6  -3   2   30.90    1.33
   5   3  -2   34.39    1.67
  -5  -3   2   37.38    1.46
  -5  -3   2   38.08    1.61
  -5  -3   2   38.36    1.42
   4   3  -2    0.40    0.08
  -4  -3   2    0.39    0.07
  -4  -3   2    0.36    0.05
  -4  -3   2    0.27    0.06
   3   3  -2    3.52    0.19
  -3  -3   2    3.87    0.19
   2   3  -2   18.09    0.87
  -2  -3   2   20.43    0.87
   1   3  -2   43.34    2.03
  -1  -3   2   47.63    2.04
   0   3  -2  141.21    6.66
   0  -3   2  158.35    6.66
  -2   3  -2    1.51    0.09
   2  -3   2    1.31    0.09
   3  -3   2   42.94    1.90
   3  -3   2   41.74    1.90
  -4   3  -2   24.02    1.02
   4  -3   2   22.18    1.06
  -5   3  -2   33.43    1.38
   5  -3   2   29.41    1.43
   6  -3   2    1.04    0.13
  -7   3  -2   36.74    1.42
  -7   3  -2   39.51    1.65
   7  -3   2   35.77    1.70
  -8   3  -2    6.97    0.38
  -8   3  -2    6.84    0.30
   8  -3   2    7.08    0.38
  -9   3  -2    1.79    0.15
  -9   3  -2    1.63    0.23
   9  -3   2    1.43    0.19
 -10   3  -2    9.13    0.38
 -10   3  -2    6.98    0.47
  10  -3   2    8.69    0.47
 -11   3  -2   12.72    0.55
 -11   3  -2   11.92    0.66
  11  -3   2   13.93    0.67
 -12   3  -2    0.82    0.14
 -12   3  -2    0.38    0.19
  12  -3   2    0.93    0.16
 -13   3  -2    1.84    0.26
 -13   3  -2    1.11    0.24
  13  -3   2    1.95    0.27
 -14   3  -2    4.85    0.50
  14  -3   2    5.76    0.41
 -15   3  -2    2.43    0.34
 -16   3  -2   -0.36    0.29
 -17   3  -2    2.45    0.41
 -18   3  -2    0.67    0.39
 -19   3  -2   -0.37    0.40
 -20   3  -2    1.55    0.48
 -21   3  -2    2.02    0.47
 -21  -2   2    1.12    0.42
 -20  -2   2    1.05    0.43
 -19  -2   2    2.16    0.47
 -18  -2   2    1.10    0.33
 -17  -2   2   -0.10    0.29
 -17  -2   2   -0.39    0.36
 -16  -2   2    0.54    0.28
 -16  -2   2    1.31    0.37
 -15  -2   2    4.05    0.45
 -15  -2   2    4.40    0.53
  14   2  -2    0.22    0.14
 -14  -2   2    0.25    0.22
 -14  -2   2   -0.02    0.25
  13   2  -2    2.11    0.29
 -13  -2   2    1.73    0.26
 -13  -2   2    2.41    0.34
  12   2  -2   11.64    0.63
 -12  -2   2   12.19    0.58
 -12  -2   2   12.04    0.66
  11   2  -2    1.21    0.22
 -11  -2   2    1.45    0.17
 -11  -2   2    0.98    0.18
  10   2  -2    1.82    0.21
 -10  -2   2    1.72    0.23
 -10  -2   2    1.39    0.18
   9   2  -2   25.81    1.24
  -9  -2   2   25.86    1.06
  -9  -2   2   28.16    1.21
   8   2  -2    8.38    0.47
  -8  -2   2    9.45    0.41
  -8  -2   2    9.91    0.47
   7   2  -2    1.53    0.15
  -7  -2   2    1.45    0.15
  -7  -2   2    1.25    0.13
   6   2  -2  136.74    6.38
  -6  -2   2  147.02    5.60
  -6  -2   2  144.91    5.39
  -6  -2   2  142.94    6.15
   5   2  -2   96.09    4.63
  -5  -2   2  108.39    4.06
  -5  -2   2  103.60    3.91
  -5  -2   2  106.40    4.46
   4   2  -2    4.48    0.23
  -4  -2   2    4.62    0.19
  -4  -2   2    4.75    0.23
  -4  -2   2    4.17    0.20
   3   2  -2   73.99    3.65
  -3  -2   2   84.76    3.65
  -3  -2   2   86.87    3.21
   2   2  -2  109.38    5.14
  -2  -2   2  121.49    5.14
   1   2  -2   72.78    3.45
  -1  -2   2   82.04    3.45
   0   2  -2    4.49    0.21
  -1   2  -2    1.55    0.10
   1  -2   2    1.77    0.09
  -2   2  -2    5.51    0.27
   2  -2   2    5.99    0.27
   3  -2   2   16.02    0.77
   3  -2   2   17.75    0.77
  -4   2  -2   87.90    3.70
   4  -2   2   77.32    3.70
  -5   2  -2    1.11    0.11
   5  -2   2    0.97    0.11
   6  -2   2    0.24    0.06
  -7   2  -2   11.47    0.52
  -7   2  -2   10.85    0.43
   7  -2   2    9.66    0.52
  -8   2  -2   43.66    1.92
  -8   2  -2   43.51    1.66
   8  -2   2   43.25    1.98
  -9   2  -2    0.01    0.08
   9  -2   2    0.08    0.09
 -10   2  -2   14.80    0.74
 -10   2  -2   15.40    0.62
  10  -2   2   15.25    0.75
 -11   2  -2   12.25    0.67
 -11   2  -2   13.51    0.56
  11  -2   2   13.24    0.67
 -12   2  -2   -0.25    0.17
 -12   2  -2    0.14    0.13
  12  -2   2    0.08    0.12
 -13   2  -2    1.53    0.18
 -13   2  -2    0.88    0.23
  13  -2   2    1.18    0.17
 -14   2  -2    7.03    0.57
 -14   2  -2    8.20    0.46
  14  -2   2    8.34    0.50
 -15   2  -2    0.67    0.29
 -16   2  -2   -0.21    0.29
 -17   2  -2    1.85    0.38
 -18   2  -2    0.84    0.40
 -19   2  -2   -0.21    0.41
 -20   2  -2    0.54    0.45
 -21   2  -2    1.84    0.46
 -21  -1   2    1.23    0.43
 -20  -1   2    0.67    0.44
 -19  -1   2    1.63    0.45
 -18  -1   2    1.76    0.44
 -18  -1   2    1.41    0.34
 -17  -1   2   -0.14    0.38
 -17  -1   2   -0.23    0.28
 -16  -1   2    2.58    0.33
 -16  -1   2    3.11    0.41
 -15  -1   2    3.14    0.54
 -15  -1   2    3.48    0.43
  14   1  -2    0.38    0.15
 -14  -1   2    0.25    0.21
 -14  -1   2    0.04    0.25
  13   1  -2    1.74    0.27
 -13  -1   2    1.33    0.21
 -13  -1   2    1.18    0.24
  12   1  -2    6.49    0.41
 -12  -1   2    6.27    0.47
 -12  -1   2    6.43    0.39
  11   1  -2    3.57    0.30
 -11  -1   2    4.19    0.30
 -11  -1   2    3.82    0.34
  10   1  -2   -0.03    0.09
 -10  -1   2   -0.09    0.11
 -10  -1   2   -0.05    0.12
   9   1  -2   10.51    0.53
  -9  -1   2    9.99    0.52
  -9  -1   2   10.31    0.46
   8   1  -2    2.94    0.23
  -8  -1   2    3.37    0.23
  -8  -1   2    3.46    0.20
   7   1  -2    1.53    0.16
  -7  -1   2    2.01    0.15
  -7  -1   2    1.95    0.16
   6   1  -2   83.61    3.90
  -6  -1   2   88.97    3.30
  -6  -1   2   88.66    3.76
   5   1  -2  156.20    7.55
  -5  -1   2  174.12    7.28
  -5  -1   2  178.03    6.63
  -5  -1   2  169.50    6.38
   4   1  -2   26.80    1.32
  -4  -1   2   30.61    1.33
  -4  -1   2   30.53    1.16
   3   1  -2   58.42    2.34
   3   1  -2   56.88    2.67
  -3  -1   2   62.67    2.34
  -3  -1   2   60.99    2.67
   2   1  -2  712.06   31.65
  -2  -1   2  696.83   27.84
  -2  -1   2  727.97   31.65
   1   1  -2    7.33    0.36
  -1  -1   2    8.29    0.32
   0  -1   2    2.27    0.11
  -1   1  -2  109.48    4.99
   1  -1   2  114.97    4.99
   2  -1   2   49.29    2.13
   2  -1   2   46.26    2.13
  -3   1  -2    7.77    0.35
   3  -1   2    6.96    0.35
  -4   1  -2   41.19    1.78
   4  -1   2   38.07    1.78
  -5   1  -2  108.20    4.38
   5  -1   2   95.28    4.55
  -6   1  -2    8.59    0.40
  -6   1  -2    7.95    0.34
   6  -1   2    8.02    0.41
  -7   1  -2    8.59    0.40
  -7   1  -2    8.14    0.33
   7  -1   2    6.90    0.40
  -8   1  -2   30.12    1.32
  -8   1  -2   29.12    1.14
   8  -1   2   29.55    1.37
  -9   1  -2   12.48    0.62
  -9   1  -2   12.85    0.53
   9  -1   2   13.10    0.64
 -10   1  -2    4.53    0.32
 -10   1  -2    4.73    0.26
  10  -1   2    4.69    0.31
 -11   1  -2   13.74    0.73
 -11   1  -2   15.04    0.62
  11  -1   2   14.99    0.74
 -12   1  -2    1.91    0.33
 -12   1  -2    2.61    0.25
  12  -1   2    2.66    0.27
 -13   1  -2   -0.04    0.20
 -13   1  -2    0.18    0.15
  13  -1   2    0.30    0.13
 -14   1  -2    1.56    0.21
 -14   1  -2    1.01    0.26
  14  -1   2    1.95    0.27
 -15   1  -2    1.60    0.31
 -17   1  -2    0.67    0.36
 -18   1  -2    1.38    0.42
 -19   1  -2   -0.45    0.42
 -20   1  -2    0.69    0.45
 -21   1  -2    2.11    0.47
 -21   0   2    1.59    0.45
 -20   0   2    0.45    0.42
 -19   0   2    0.88    0.45
 -18   0   2    0.23    0.30
 -18   0   2    0.70    0.44
 -17   0   2   -0.34    0.38
 -16   0   2    0.39    0.26
 -16   0   2    0.35    0.33
 -15   0   2    3.10    0.50
 -15   0   2    3.41    0.42
  14   0  -2    1.68    0.30
 -14   0   2    1.24    0.28
 -14   0   2    1.32    0.23
  13   0  -2    3.20    0.31
 -13   0   2    3.24    0.40
 -13   0   2    2.77    0.33
  12   0  -2    5.91    0.39
 -12   0   2    5.86    0.37
 -12   0   2    5.43    0.43
  11   0  -2    7.72    0.45
 -11   0   2    7.90    0.40
 -11   0   2    7.72    0.47
  10   0  -2    2.14    0.22
 -10   0   2    1.99    0.25
 -10   0   2    1.86    0.21
   9   0  -2   14.90    0.74
  -9   0   2   15.45    0.63
  -9   0   2   15.51    0.73
   8   0  -2   19.28    0.96
  -8   0   2   21.10    0.94
  -8   0   2   21.25    0.82
   7   0  -2    4.83    0.30
  -7   0   2    5.80    0.29
  -7   0   2    5.54    0.25
   6   0  -2   12.19    0.46
   6   0  -2   10.49    0.54
  -6   0   2   11.34    0.53
  -6   0   2   11.50    0.46
   5   0  -2   67.50    3.23
   5   0  -2   70.79    2.83
  -5   0   2   75.90    3.11
  -5   0   2   74.20    2.73
   4   0  -2   71.78    3.39
   4   0  -2   75.87    2.98
  -4   0   2   80.01    3.40
   3   0  -2   43.75    2.11
   3   0  -2   45.59    1.85
  -3   0   2   49.92    2.12
  -3   0   2   49.52    1.86
   2   0  -2  254.55   10.71
   2   0  -2  258.95   12.17
  -2   0   2  275.71   12.17
  -2   0   2  305.77   10.71
   1   0  -2   33.93    1.54
   1   0  -2   32.06    1.35
  -1   0   2   36.02    1.54
  -1   0   2   35.77    1.35
   0   0  -2   -0.37    0.00
   0   0  -2   -0.37    0.01
   0   0   2   -0.37    0.00
   0   0   2   -0.37    0.01
   1   0   2   18.42    0.83
  -2   0  -2   12.68    0.55
   2   0   2   11.43    0.55
   2   0   2   11.97    0.48
  -3   0  -2    0.00    0.03
   3   0   2   -0.05    0.03
   4   0   2    1.51    0.11
   5   0   2   16.36    0.76
  -6   0  -2   10.05    0.41
  -6   0  -2   10.49    0.47
   6   0   2    9.68    0.49
  -7   0  -2    5.17    0.23
  -7   0  -2    5.36    0.27
   7   0   2    4.48    0.28
  -8   0  -2   46.46    1.78
  -8   0  -2   47.75    2.04
   8   0   2   45.31    2.11
  -9   0  -2   26.77    1.06
  -9   0  -2   26.40    1.22
   9   0   2   27.73    1.26
 -10   0  -2    0.87    0.12
 -10   0  -2    0.79    0.15
  10   0   2    0.50    0.11
 -11   0  -2   10.29    0.46
 -11   0  -2    9.84    0.55
  11   0   2   10.11    0.54
 -12   0  -2    8.21    0.42
 -12   0  -2    8.06    0.52
  12   0   2    8.79    0.49
 -13   0  -2    0.23    0.16
 -13   0  -2   -0.15    0.19
  13   0   2    0.01    0.12
 -14   0  -2    2.57    0.33
  14   0   2    2.56    0.30
 -15   0  -2    5.27    0.41
 -15   0  -2    4.17    0.51
 -16   0  -2   -0.13    0.22
 -16   0  -2   -0.24    0.29
 -17   0  -2   -0.26    0.35
 -18   0  -2    2.00    0.44
 -19   0  -2    1.12    0.46
 -20   0  -2    0.18    0.44
 -21   0  -2    1.00    0.43
 -21   1   2    3.87    0.66
 -20   1   2    0.73    0.45
 -19   1   2    0.52    0.46
 -18   1   2    1.19    0.44
 -17   1   2   -0.07    0.37
 -17   1   2    0.32    0.27
 -16   1   2    0.20    0.25
 -16   1   2    0.31    0.32
 -15   1   2    2.20    0.35
 -15   1   2    2.94    0.40
  14  -1  -2    1.99    0.31
 -14   1   2    1.79    0.24
 -14   1   2    1.57    0.29
  13  -1  -2   -0.12    0.12
 -13   1   2   -0.03    0.16
 -13   1   2   -0.36    0.20
  12  -1  -2    5.97    0.38
 -12   1   2    5.58    0.36
 -12   1   2    5.00    0.43
  11  -1  -2    7.32    0.43
 -11   1   2    7.09    0.45
 -11   1   2    7.47    0.38
  10  -1  -2   -0.04    0.09
 -10   1   2   -0.16    0.12
 -10   1   2   -0.03    0.10
   9  -1  -2    1.12    0.18
  -9   1   2    1.13    0.17
  -9   1   2    1.19    0.20
   8  -1  -2    9.72    0.51
  -8   1   2   10.56    0.50
  -8   1   2    9.95    0.43
   7  -1  -2    4.15    0.25
   7  -1  -2    4.52    0.19
  -7   1   2    3.98    0.26
  -7   1   2    4.63    0.22
   6  -1  -2    3.73    0.16
   6  -1  -2    3.36    0.21
  -6   1   2    3.75    0.18
  -6   1   2    3.48    0.22
   5  -1  -2    2.69    0.18
   5  -1  -2    3.04    0.13
  -5   1   2    2.87    0.18
  -5   1   2    3.04    0.15
   4  -1  -2   77.41    3.04
   4  -1  -2   73.71    3.47
  -4   1   2   81.60    3.47
   3  -1  -2    0.63    0.08
   3  -1  -2    0.78    0.05
  -3   1   2    0.84    0.07
   2  -1  -2   61.64    2.81
   2  -1  -2   61.15    2.47
  -2   1   2   66.15    2.81
   1  -1  -2  153.27    6.78
   1  -1  -2  151.64    5.97
  -1  -1  -2  202.44    7.92
  -2  -1  -2  139.36    5.40
  -2  -1  -2  146.90    6.14
   2   1   2  127.86    6.14
  -3  -1  -2    1.28    0.08
   3   1   2    1.05    0.08
  -4  -1  -2   16.47    0.70
   4   1   2   14.05    0.70
  -5  -1  -2   65.49    2.84
  -5  -1  -2   64.44    2.73
   5   1   2   59.69    2.83
  -6  -1  -2   29.41    1.24
  -6  -1  -2   27.85    1.08
   6   1   2   26.97    1.28
  -7  -1  -2    1.52    0.14
  -7  -1  -2    1.47    0.12
   7   1   2    1.07    0.13
  -8  -1  -2   13.78    0.57
  -8  -1  -2   14.51    0.66
   8   1   2   13.35    0.67
  -9  -1  -2    9.36    0.49
  -9  -1  -2    9.38    0.42
   9   1   2   10.15    0.50
 -10  -1  -2   -0.07    0.10
 -10  -1  -2   -0.02    0.11
  10   1   2   -0.06    0.09
 -11  -1  -2    9.20    0.43
 -11  -1  -2    8.32    0.50
  11   1   2    9.03    0.48
 -12  -1  -2    9.45    0.57
 -12  -1  -2   10.01    0.49
  12   1   2   10.35    0.55
 -13  -1  -2    0.25    0.16
 -13  -1  -2    0.00    0.20
  13   1   2    0.35    0.13
 -14  -1  -2    2.39    0.33
  14   1   2    2.14    0.28
 -15  -1  -2    3.26    0.49
 -15  -1  -2    4.15    0.40
 -16  -1  -2    2.37    0.38
 -16  -1  -2    2.57    0.29
 -17  -1  -2   -0.34    0.34
 -17  -1  -2    0.23    0.25
 -18  -1  -2    2.23    0.46
 -19  -1  -2    1.06    0.45
 -20  -1  -2    0.03    0.43
 -21  -1  -2    1.12    0.43
 -21   2   2    1.98    0.47
 -20   2   2    1.16    0.47
 -19   2   2    1.10    0.47
 -18   2   2    1.69    0.46
 -17   2   2    0.71    0.38
 -16   2   2   -0.63    0.31
 -16   2   2   -0.35    0.23
 -15   2   2    1.86    0.33
 -15   2   2    2.59    0.28
  14  -2  -2    2.55    0.30
 -14   2   2    2.46    0.34
 -14   2   2    1.87    0.30
  13  -2  -2    0.17    0.13
 -13   2   2    0.18    0.17
 -13   2   2   -0.13    0.21
  12  -2  -2    2.67    0.28
 -12   2   2    2.26    0.27
  11  -2  -2    7.18    0.43
 -11   2   2    6.98    0.45
 -11   2   2    7.56    0.38
  10  -2  -2    2.07    0.23
 -10   2   2    1.98    0.25
 -10   2   2    2.06    0.19
   9  -2  -2    4.23    0.27
  -9   2   2    4.36    0.24
  -9   2   2    3.83    0.29
   8  -2  -2   34.62    1.33
   8  -2  -2   32.45    1.55
  -8   2   2   34.79    1.50
  -8   2   2   33.11    1.31
   7  -2  -2    8.79    0.48
   7  -2  -2    9.64    0.40
  -7   2   2   10.02    0.48
  -7   2   2   10.34    0.41
   6  -2  -2    2.33    0.17
   6  -2  -2    2.64    0.12
  -6   2   2    2.81    0.18
  -6   2   2    2.51    0.14
   5  -2  -2    1.18    0.12
   5  -2  -2    1.31    0.08
  -5   2   2    1.58    0.12
  -5   2   2    1.46    0.10
   4  -2  -2   11.35    0.56
  -4   2   2   12.62    0.56
   3  -2  -2    6.17    0.31
  -3   2   2    6.82    0.31
   2  -2  -2    0.64    0.07
  -2   2   2    0.72    0.07
   1  -2  -2   15.77    0.74
  -1   2   2   16.67    0.74
  -2  -2  -2   15.57    0.68
   2   2   2   14.33    0.68
  -3  -2  -2   22.11    0.95
   3   2   2   19.84    0.94
  -4  -2  -2    0.20    0.03
   4   2   2    0.18    0.04
  -5  -2  -2   54.06    2.24
  -5  -2  -2   52.04    1.97
  -5  -2  -2   53.50    2.33
   5   2   2   47.48    2.32
  -6  -2  -2   11.33    0.45
  -6  -2  -2   11.80    0.52
   6   2   2   10.50    0.53
  -7  -2  -2    0.01    0.06
  -7  -2  -2   -0.03    0.06
   7   2   2    0.02    0.05
  -8  -2  -2   25.21    0.98
  -8  -2  -2   25.51    1.13
   8   2   2   24.43    1.16
  -9  -2  -2   21.56    1.01
  -9  -2  -2   21.99    0.88
   9   2   2   22.75    1.04
 -10  -2  -2    2.65    0.27
 -10  -2  -2    2.91    0.24
  10   2   2    3.37    0.24
 -11  -2  -2   10.74    0.50
 -11  -2  -2   10.96    0.59
  11   2   2   11.11    0.57
 -12  -2  -2   14.20    0.75
 -12  -2  -2   14.27    0.64
  12   2   2   15.06    0.73
 -13  -2  -2    5.33    0.37
 -13  -2  -2    5.08    0.46
  13   2   2    5.63    0.38
 -14  -2  -2    2.50    0.43
 -14  -2  -2    3.24    0.35
  14   2   2    2.65    0.30
 -15  -2  -2    4.40    0.57
 -15  -2  -2    5.99    0.44
 -16  -2  -2    0.77    0.33
 -16  -2  -2    0.50    0.25
 -17  -2  -2   -0.49    0.35
 -17  -2  -2   -0.27    0.25
 -18  -2  -2    1.36    0.42
 -18  -2  -2    0.49    0.28
 -19  -2  -2    1.96    0.45
 -20  -2  -2    0.16    0.42
 -21  -2  -2    1.57    0.44
 -21   3   2    4.54    0.73
 -20   3   2    1.60    0.49
 -19   3   2    0.36    0.45
 -18   3   2    3.49    0.50
 -17   3   2    3.48    0.61
 -16   3   2   -0.57    0.31
 -15   3   2    1.07    0.31
 -15   3   2    1.07    0.23
  14  -3  -2    2.92    0.34
 -14   3   2    2.60    0.35
 -14   3   2    1.90    0.30
  13  -3  -2    0.21    0.14
 -13   3   2    0.26    0.17
 -13   3   2    0.14    0.22
  12  -3  -2    3.41    0.30
 -12   3   2    2.86    0.27
 -12   3   2    2.67    0.36
  11  -3  -2    5.78    0.37
 -11   3   2    5.08    0.39
 -11   3   2    5.70    0.32
  10  -3  -2    4.71    0.32
 -10   3   2    4.84    0.27
   9  -3  -2    0.11    0.04
   9  -3  -2    0.02    0.09
  -9   3   2    0.02    0.13
  -9   3   2   -0.02    0.08
   8  -3  -2   23.68    1.14
   8  -3  -2   24.91    0.97
  -8   3   2   25.03    1.11
  -8   3   2   24.11    0.96
   7  -3  -2   12.59    0.66
   7  -3  -2   14.14    0.55
  -7   3   2   14.25    0.64
  -7   3   2   13.67    0.55
   6  -3  -2   -0.03    0.06
  -6   3   2    0.07    0.05
  -6   3   2    0.08    0.06
   5  -3  -2  103.52    4.82
  -5   3   2  111.96    4.64
   4  -3  -2   34.28    1.67
  -4   3   2   40.04    1.62
  -4   3   2   36.87    1.68
   3  -3  -2   16.75    0.81
  -3   3   2   18.71    0.81
   2  -3  -2   21.45    1.03
  -2   3   2   24.11    1.03
   1  -3  -2  288.22   13.75
  -1   3   2  330.14   13.75
   0  -3  -2  117.23    5.21
  -1  -3  -2    3.94    0.18
   1   3   2    3.99    0.18
  -2  -3  -2  103.03    4.41
   2   3   2   94.98    4.41
  -3  -3  -2    3.25    0.16
   3   3   2    3.00    0.16
  -4  -3  -2    0.36    0.06
   4   3   2    0.33    0.06
  -5  -3  -2   15.76    0.61
  -5  -3  -2   15.78    0.71
  -5  -3  -2   16.43    0.69
   5   3   2   14.09    0.71
  -6  -3  -2   12.10    0.48
  -6  -3  -2   12.11    0.55
   6   3   2   11.49    0.56
  -7  -3  -2    2.89    0.17
  -7  -3  -2    2.77    0.20
   7   3   2    3.28    0.19
  -8  -3  -2    7.73    0.34
  -8  -3  -2    7.23    0.39
   8   3   2    7.36    0.38
  -9  -3  -2   20.90    0.98
  -9  -3  -2   20.58    0.85
   9   3   2   22.29    1.00
 -10  -3  -2    3.94    0.32
 -10  -3  -2    4.42    0.28
  10   3   2    5.10    0.29
 -11  -3  -2    4.42    0.37
 -11  -3  -2    4.66    0.32
  11   3   2    5.38    0.33
 -12  -3  -2    5.37    0.35
 -12  -3  -2    5.43    0.42
  12   3   2    5.38    0.35
 -13  -3  -2    9.77    0.52
 -13  -3  -2    9.30    0.61
  13   3   2   10.05    0.55
 -14  -3  -2    0.16    0.20
  14   3   2    0.19    0.13
 -15  -3  -2    1.66    0.32
 -15  -3  -2    2.60    0.38
 -16  -3  -2    3.09    0.44
 -16  -3  -2    2.95    0.40
 -17  -3  -2    0.12    0.36
 -17  -3  -2    0.04    0.26
 -18  -3  -2    0.46    0.29
 -18  -3  -2    0.62    0.40
 -19  -3  -2    1.41    0.43
 -20  -3  -2    1.24    0.43
 -21  -3  -2    0.96    0.42
 -20   4   2    1.47    0.48
 -19   4   2    0.47    0.45
 -18   4   2    0.20    0.41
 -17   4   2    2.32    0.43
 -16   4   2    0.15    0.32
 -15   4   2    1.15    0.31
 -14   4   2    3.86    0.47
 -14   4   2    4.10    0.36
  13  -4  -2    3.67    0.33
 -13   4   2    3.45    0.42
 -13   4   2    3.58    0.32
  12  -4  -2   -0.04    0.12
 -12   4   2   -0.01    0.13
 -12   4   2   -0.26    0.18
  11  -4  -2    5.25    0.36
 -11   4   2    5.10    0.31
  10  -4  -2    8.69    0.47
 -10   4   2    7.97    0.38
 -10   4   2    7.97    0.49
   9  -4  -2   -0.08    0.04
   9  -4  -2    0.01    0.09
  -9   4   2    0.05    0.08
  -9   4   2   -0.13    0.13
   8  -4  -2   15.98    0.63
   8  -4  -2   15.43    0.75
  -8   4   2   15.41    0.62
  -8   4   2   15.17    0.73
   7  -4  -2   30.71    1.47
  -7   4   2   32.26    1.23
  -7   4   2   33.27    1.42
   6  -4  -2    0.52    0.08
  -6   4   2    0.77    0.11
  -6   4   2    0.68    0.09
   5  -4  -2   20.94    0.97
  -5   4   2   21.11    0.94
   4  -4  -2   57.04    2.69
  -4   4   2   62.87    2.59
   3  -4  -2   11.89    0.57
  -3   4   2   12.77    0.57
   2  -4  -2    0.82    0.08
  -2   4   2    0.84    0.07
   1  -4  -2   99.96    4.59
   1  -4  -2  106.17    4.59
   0  -4  -2  131.42    5.48
   0   4   2  115.17    5.48
  -1  -4  -2    0.02    0.03
   1   4   2   -0.03    0.02
  -2  -4  -2   69.66    2.99
   2   4   2   64.72    2.99
  -3  -4  -2   35.31    1.53
   3   4   2   33.13    1.53
  -4  -4  -2    1.83    0.11
  -4  -4  -2    1.77    0.11
  -4  -4  -2    1.82    0.12
   4   4   2    1.66    0.11
  -5  -4  -2    4.41    0.20
  -5  -4  -2    3.88    0.21
  -5  -4  -2    4.65    0.22
   5   4   2    3.66    0.21
  -6  -4  -2   13.41    0.60
  -6  -4  -2   13.01    0.53
   6   4   2   12.63    0.61
  -7  -4  -2    9.15    0.39
  -7  -4  -2    9.14    0.45
   7   4   2    9.25    0.45
  -8  -4  -2   16.58    0.77
  -8  -4  -2   17.18    0.68
   8   4   2   16.02    0.78
  -9  -4  -2   28.04    1.13
  -9  -4  -2   28.04    1.29
   9   4   2   29.57    1.32
 -10  -4  -2    3.75    0.32
 -10  -4  -2    4.57    0.28
  10   4   2    4.57    0.28
 -11  -4  -2    0.00    0.15
 -11  -4  -2    0.20    0.13
  11   4   2    0.16    0.10
 -12  -4  -2   10.76    0.52
 -12  -4  -2   10.40    0.60
  12   4   2   10.21    0.55
 -13  -4  -2    5.31    0.47
 -13  -4  -2    6.07    0.41
  13   4   2    5.82    0.39
 -14  -4  -2    0.47    0.20
 -14  -4  -2    0.34    0.26
  14   4   2    0.63    0.14
 -15  -4  -2    0.85    0.30
 -15  -4  -2    1.37    0.26
 -16  -4  -2    2.06    0.36
 -16  -4  -2    2.25    0.30
 -17  -4  -2    0.67    0.37
 -17  -4  -2    0.39    0.29
 -18  -4  -2   -0.07    0.29
 -18  -4  -2    0.05    0.39
 -19  -4  -2    2.04    0.44
 -19  -4  -2    0.99    0.33
 -20  -4  -2    0.84    0.43
 -21  -4  -2    0.85    0.41
 -20   5   2    2.37    0.51
 -19   5   2    0.55    0.44
 -18   5   2    0.55    0.41
 -17   5   2    2.34    0.42
 -16   5   2    1.82    0.37
 -15   5   2    0.28    0.28
 -14   5   2    6.00    0.55
  13  -5  -2    7.89    0.49
 -13   5   2    7.93    0.43
 -13   5   2    7.49    0.55
  12  -5  -2   -0.10    0.12
 -12   5   2   -0.22    0.21
 -12   5   2   -0.07    0.13
  11  -5  -2    3.71    0.31
 -11   5   2    3.42    0.39
 -11   5   2    3.78    0.25
  10  -5  -2   13.94    0.71
 -10   5   2   14.11    0.59
 -10   5   2   13.95    0.72
   9  -5  -2    2.32    0.24
   9  -5  -2    2.85    0.16
  -9   5   2    3.27    0.20
  -9   5   2    3.32    0.28
   8  -5  -2   11.15    0.57
  -8   5   2   10.85    0.55
  -8   5   2   11.25    0.46
   7  -5  -2   35.10    1.62
  -7   5   2   35.55    1.36
  -7   5   2   35.55    1.57
   6  -5  -2    5.75    0.33
  -6   5   2    6.38    0.32
  -6   5   2    6.27    0.26
   5  -5  -2   11.34    0.55
  -5   5   2   11.36    0.53
   4  -5  -2   27.40    1.32
  -4   5   2   30.62    1.27
   3  -5  -2   31.52    1.53
  -3   5   2   33.96    1.53
  -3   5   2   36.46    1.48
   2  -5  -2    0.01    0.03
   1  -5  -2   25.11    1.17
   1  -5  -2   26.78    1.17
   0  -5  -2  134.59    5.59
   0   5   2  116.86    5.59
  -1  -5  -2    1.87    0.09
   1   5   2    1.74    0.09
  -2  -5  -2   34.00    1.48
   2   5   2   32.15    1.48
  -3  -5  -2   32.68    1.41
   3   5   2   30.13    1.41
  -4  -5  -2    3.46    0.18
  -4  -5  -2    3.37    0.17
   4   5   2    3.12    0.17
  -5  -5  -2    4.16    0.20
  -5  -5  -2    3.89    0.19
  -5  -5  -2    3.51    0.20
   5   5   2    3.34    0.19
  -6  -5  -2   30.18    1.15
  -6  -5  -2   30.06    1.31
   6   5   2   28.89    1.35
  -7  -5  -2    8.22    0.43
  -7  -5  -2    8.98    0.39
   7   5   2    9.44    0.43
  -8  -5  -2    0.32    0.10
  -8  -5  -2    0.38    0.10
   8   5   2    0.39    0.07
  -9  -5  -2   46.55    1.82
  -9  -5  -2   46.18    2.07
   9   5   2   48.15    2.13
 -10  -5  -2    4.04    0.33
 -10  -5  -2    4.57    0.29
  10   5   2    4.90    0.29
 -11  -5  -2   -0.11    0.13
 -11  -5  -2   -0.30    0.14
  11   5   2    0.05    0.09
 -12  -5  -2    6.38    0.47
 -12  -5  -2    7.10    0.41
  12   5   2    6.49    0.40
 -13  -5  -2    4.42    0.45
 -13  -5  -2    5.52    0.40
  13   5   2    5.26    0.36
 -14  -5  -2    0.36    0.21
 -14  -5  -2    0.11    0.25
  14   5   2    0.45    0.14
 -15  -5  -2   -0.07    0.23
 -15  -5  -2    0.04    0.27
 -16  -5  -2    7.86    0.64
 -16  -5  -2    7.29    0.55
 -17  -5  -2    1.05    0.38
 -17  -5  -2    0.85    0.30
 -18  -5  -2    0.24    0.38
 -18  -5  -2   -0.14    0.30
 -19  -5  -2    2.07    0.44
 -19  -5  -2    1.52    0.34
 -20  -5  -2    0.86    0.42
 -21  -5  -2    0.28    0.39
 -20   6   2    0.79    0.48
 -19   6   2   -0.04    0.43
 -18   6   2    0.35    0.42
 -17   6   2    1.53    0.41
 -16   6   2    2.04    0.38
 -15   6   2   -0.07    0.28
 -14   6   2    9.48    0.65
  13  -6  -2    6.50    0.44
 -13   6   2    5.79    0.51
  12  -6  -2    0.22    0.13
 -12   6   2    0.51    0.26
 -12   6   2    0.23    0.13
  11  -6  -2    7.98    0.46
 -11   6   2    7.31    0.52
 -11   6   2    7.44    0.38
  10  -6  -2   23.61    1.08
 -10   6   2   22.19    0.89
 -10   6   2   21.37    1.06
   9  -6  -2    7.54    0.43
  -9   6   2    7.57    0.44
  -9   6   2    7.57    0.34
   8  -6  -2    3.37    0.25
  -8   6   2    3.23    0.26
  -8   6   2    3.41    0.19
   7  -6  -2   30.86    1.40
  -7   6   2   29.88    1.36
  -7   6   2   30.40    1.17
   6  -6  -2   28.15    1.33
  -6   6   2   29.33    1.29
  -6   6   2   29.58    1.11
   5  -6  -2    0.10    0.06
  -5   6   2    0.06    0.06
   4  -6  -2   42.97    2.01
  -4   6   2   46.16    1.94
   3  -6  -2   85.20    3.78
   3  -6  -2   80.83    3.78
  -3   6   2   87.81    3.65
   2  -6  -2   13.72    0.62
   2  -6  -2   13.54    0.62
  -2   6   2   13.12    0.60
   1  -6  -2   47.80    2.14
   0  -6  -2  109.81    4.72
   0   6   2  101.86    4.72
  -1  -6  -2   13.29    0.59
   1   6   2   12.62    0.59
  -2  -6  -2    4.73    0.22
   2   6   2    4.36    0.22
  -3  -6  -2  102.84    4.46
  -3  -6  -2   98.74    3.78
   3   6   2   98.85    4.46
  -4  -6  -2    5.48    0.27
  -4  -6  -2    6.06    0.25
  -4  -6  -2    6.15    0.28
   4   6   2    5.20    0.27
  -5  -6  -2    6.97    0.30
  -5  -6  -2    6.08    0.27
  -5  -6  -2    5.86    0.30
   5   6   2    5.62    0.30
  -6  -6  -2   24.76    0.94
  -6  -6  -2   24.46    1.07
   6   6   2   23.05    1.09
  -7  -6  -2   24.94    0.91
  -7  -6  -2   24.46    1.03
   7   6   2   19.76    1.05
  -8  -6  -2    0.26    0.09
  -8  -6  -2    0.13    0.09
   8   6   2    0.19    0.07
  -9  -6  -2    3.73    0.27
  -9  -6  -2    3.47    0.25
   9   6   2    3.71    0.24
 -10  -6  -2   22.73    0.93
 -10  -6  -2   21.60    1.04
  10   6   2   23.33    1.06
 -11  -6  -2    2.25    0.31
 -11  -6  -2    2.74    0.29
  11   6   2    3.04    0.24
 -12  -6  -2    3.67    0.35
 -12  -6  -2    3.42    0.38
  12   6   2    3.81    0.29
 -13  -6  -2    4.83    0.40
 -13  -6  -2    4.60    0.46
  13   6   2    4.43    0.34
 -14  -6  -2    4.64    0.43
 -14  -6  -2    4.11    0.50
  14   6   2    5.17    0.36
 -15  -6  -2   -0.33    0.27
 -15  -6  -2   -0.09    0.24
 -16  -6  -2    4.58    0.51
 -16  -6  -2    6.18    0.62
 -17  -6  -2    7.12    0.69
 -17  -6  -2    6.03    0.57
 -18  -6  -2   -0.23    0.30
 -18  -6  -2    0.30    0.39
 -19  -6  -2    1.88    0.44
 -19  -6  -2    0.96    0.33
 -20  -6  -2    0.94    0.34
 -20  -6  -2    1.69    0.43
 -21  -6  -2    0.38    0.41
 -20   7   2    0.56    0.45
 -19   7   2    0.39    0.45
 -18   7   2   -0.26    0.41
 -17   7   2    1.75    0.43
 -16   7   2    1.52    0.38
 -15   7   2    0.54    0.31
 -14   7   2    0.26    0.26
  13  -7  -2    8.64    0.52
 -13   7   2    7.97    0.63
  12  -7  -2    0.81    0.16
 -12   7   2    0.99    0.26
  11  -7  -2    2.53    0.28
 -11   7   2    2.29    0.37
 -11   7   2    1.87    0.22
  10  -7  -2   10.48    0.55
 -10   7   2    9.45    0.57
 -10   7   2    9.61    0.43
   9  -7  -2    6.67    0.39
  -9   7   2    6.56    0.31
  -9   7   2    6.62    0.41
   8  -7  -2    0.02    0.09
  -8   7   2    0.08    0.07
  -8   7   2    0.14    0.10
   7  -7  -2   11.19    0.55
  -7   7   2   10.28    0.53
  -7   7   2   10.73    0.44
   6  -7  -2   16.04    0.78
  -6   7   2   16.10    0.64
  -6   7   2   16.89    0.76
   5  -7  -2    2.85    0.21
  -5   7   2    3.77    0.21
   4  -7  -2   14.33    0.70
  -4   7   2   15.37    0.68
  -3   7   2   90.48    3.90
   2  -7  -2   39.87    1.84
   2  -7  -2   41.71    1.84
  -2   7   2   41.38    1.78
   1  -7  -2   27.26    1.15
  -1   7   2   24.46    1.11
  -1   7   2   24.73    1.15
   0  -7  -2   54.26    2.38
   0   7   2   49.50    2.38
   0   7   2   56.25    2.31
   1   7   2   71.07    3.01
   1   7   2   69.02    3.12
  -2  -7  -2   21.31    0.84
  -2  -7  -2   21.69    0.98
   2   7   2   22.43    0.95
   2   7   2   21.47    0.98
  -3  -7  -2   69.28    2.64
  -3  -7  -2   68.37    3.11
   3   7   2   72.79    3.00
   3   7   2   67.96    3.10
  -4  -7  -2   81.42    3.35
  -4  -7  -2   78.37    2.94
  -4  -7  -2   76.18    3.47
   4   7   2   74.52    3.46
  -5  -7  -2    0.03    0.06
  -5  -7  -2    0.05    0.05
   5   7   2    0.01    0.03
  -6  -7  -2   20.62    0.90
  -6  -7  -2   18.58    0.80
   6   7   2   21.40    0.92
  -7  -7  -2   31.27    1.41
  -7  -7  -2   31.86    1.25
   7   7   2   33.01    1.45
  -8  -7  -2    1.25    0.18
  -8  -7  -2    1.17    0.18
   8   7   2    1.58    0.14
  -9  -7  -2    0.12    0.11
  -9  -7  -2    0.28    0.12
   9   7   2    0.17    0.07
 -10  -7  -2   10.55    0.50
 -10  -7  -2    9.62    0.54
  10   7   2   10.76    0.52
 -11  -7  -2    2.44    0.31
 -11  -7  -2    2.64    0.30
  11   7   2    3.28    0.25
 -12  -7  -2    0.45    0.20
 -12  -7  -2    0.81    0.19
  12   7   2    0.70    0.12
 -13  -7  -2    4.11    0.38
 -13  -7  -2    3.08    0.41
  13   7   2    3.49    0.30
 -14  -7  -2    4.00    0.49
 -14  -7  -2    4.53    0.43
  14   7   2    4.70    0.35
 -15  -7  -2   -0.15    0.25
 -15  -7  -2   -0.31    0.27
 -16  -7  -2    3.16    0.49
 -16  -7  -2    3.37    0.54
 -17  -7  -2    0.94    0.32
 -17  -7  -2    1.69    0.39
 -18  -7  -2    0.05    0.32
 -18  -7  -2    0.63    0.39
 -19  -7  -2   -0.11    0.33
 -19  -7  -2    0.92    0.42
 -20  -7  -2    1.60    0.44
 -20  -7  -2    0.53    0.34
 -20   8   2    0.76    0.46
 -19   8   2    0.47    0.45
 -18   8   2   -0.09    0.42
 -17   8   2    0.55    0.41
 -16   8   2    2.86    0.43
 -15   8   2   -0.12    0.29
 -14   8   2    0.75    0.30
  13  -8  -2    2.67    0.32
 -13   8   2    1.85    0.36
  12  -8  -2    3.60    0.34
 -12   8   2    3.16    0.46
  11  -8  -2    0.14    0.13
 -11   8   2   -0.04    0.20
  10  -8  -2    7.96    0.45
 -10   8   2    6.90    0.48
   9  -8  -2    3.08    0.26
  -9   8   2    2.73    0.30
  -9   8   2    3.16    0.19
   8  -8  -2    0.18    0.10
  -8   8   2    0.17    0.11
  -8   8   2    0.24    0.07
   7  -8  -2    7.55    0.40
  -7   8   2    7.24    0.40
  -7   8   2    7.12    0.31
   6  -8  -2   42.37    1.94
  -6   8   2   41.92    1.62
  -6   8   2   43.33    1.88
   5  -8  -2   11.32    0.58
  -5   8   2   12.41    0.56
   4  -8  -2    3.71    0.23
  -4   8   2    4.07    0.22
   3  -8  -2   43.34    1.99
  -3   8   2   45.02    1.92
   2  -8  -2   50.42    2.25
  -2   8   2   49.88    2.17
   1  -8  -2    0.31    0.06
   0  -8  -2   77.45    3.42
   0   8   2   79.53    3.31
   0   8   2   73.07    3.42
   1   8   2   77.51    3.46
   1   8   2   77.44    3.34
  -2  -8  -2   -0.01    0.02
  -2  -8  -2    0.04    0.05
   2   8   2   -0.03    0.04
   2   8   2   -0.01    0.03
  -3  -8  -2   17.93    0.69
  -3  -8  -2   16.66    0.80
   3   8   2   16.70    0.80
   3   8   2   19.13    0.78
  -4  -8  -2   58.89    2.76
  -4  -8  -2   61.54    2.35
   4   8   2   61.09    2.76
   4   8   2   65.40    2.67
  -5  -8  -2   12.59    0.53
  -5  -8  -2   12.68    0.59
   5   8   2   13.36    0.60
  -6  -8  -2    9.40    0.41
  -6  -8  -2   10.03    0.46
   6   8   2    9.40    0.46
  -7  -8  -2   14.82    0.69
  -7  -8  -2   14.35    0.61
   7   8   2   15.26    0.69
  -8  -8  -2    4.19    0.29
  -8  -8  -2    4.38    0.28
   8   8   2    5.16    0.26
  -9  -8  -2    1.67    0.22
  -9  -8  -2    1.77    0.23
   9   8   2    1.82    0.17
 -10  -8  -2   10.37    0.50
 -10  -8  -2   10.02    0.54
  10   8   2   10.57    0.52
 -11  -8  -2    6.19    0.39
 -11  -8  -2    4.92    0.40
  11   8   2    6.06    0.34
 -12  -8  -2    0.94    0.21
 -12  -8  -2    0.68    0.20
  12   8   2    1.32    0.20
 -13  -8  -2    3.48    0.40
 -13  -8  -2    3.72    0.44
  13   8   2    3.80    0.30
 -14  -8  -2    6.73    0.50
 -14  -8  -2    6.61    0.56
  14   8   2    6.68    0.42
 -15  -8  -2   -0.09    0.28
 -15  -8  -2    0.17    0.26
 -16  -8  -2    0.19    0.29
 -16  -8  -2    0.50    0.33
 -17  -8  -2    3.48    0.50
 -17  -8  -2    3.95    0.61
 -18  -8  -2    0.24    0.32
 -18  -8  -2    0.19    0.39
 -19  -8  -2   -0.18    0.32
 -19  -8  -2   -0.02    0.40
 -20  -8  -2    0.33    0.35
 -20  -8  -2    0.14    0.41
 -20   9   2    0.66    0.45
 -19   9   2    0.96    0.46
 -18   9   2    0.43    0.45
 -17   9   2   -0.40    0.39
 -16   9   2    1.01    0.39
 -15   9   2    1.35    0.35
 -14   9   2    1.10    0.33
 -13   9   2    3.84    0.55
  12  -9  -2    3.43    0.34
 -12   9   2    2.96    0.46
  11  -9  -2    0.00    0.12
 -11   9   2   -0.22    0.19
  10  -9  -2    1.05    0.15
 -10   9   2    0.84    0.20
   9  -9  -2   12.98    0.65
  -9   9   2   12.02    0.65
   8  -9  -2    2.17    0.23
  -8   9   2    2.36    0.25
  -8   9   2    2.53    0.16
   7  -9  -2   17.96    0.84
  -7   9   2   16.89    0.68
  -7   9   2   16.88    0.82
   6  -9  -2   16.98    0.79
  -6   9   2   16.03    0.64
  -6   9   2   16.23    0.77
   5  -9  -2    1.04    0.15
  -5   9   2    1.13    0.15
   4  -9  -2    0.81    0.13
  -4   9   2    1.13    0.13
   3  -9  -2   53.15    2.37
  -3   9   2   51.98    2.29
   2  -9  -2   20.69    0.93
  -2   9   2   19.84    0.90
   1  -9  -2    3.56    0.18
  -1   9   2    3.45    0.18
  -1   9   2    3.04    0.19
   0  -9  -2   25.88    1.16
   0   9   2   26.29    1.13
   0   9   2   25.00    1.16
  -1  -9  -2   54.67    2.12
   1   9   2   57.68    2.42
   1   9   2   55.34    2.50
  -2  -9  -2    4.41    0.19
  -2  -9  -2    3.76    0.20
   2   9   2    4.14    0.21
   2   9   2    4.07    0.21
  -3  -9  -2   11.90    0.47
  -3  -9  -2   10.78    0.54
   3   9   2   12.39    0.53
   3   9   2   11.60    0.54
  -4  -9  -2   31.41    1.20
   4   9   2   28.69    1.40
   4   9   2   33.23    1.36
  -5  -9  -2   23.63    0.97
   5   9   2   25.20    1.13
   5   9   2   25.60    1.09
  -6  -9  -2    2.64    0.19
  -6  -9  -2    2.80    0.19
   6   9   2    2.51    0.17
  -7  -9  -2   25.97    1.06
  -7  -9  -2   26.83    1.19
   7   9   2   27.33    1.22
  -8  -9  -2   21.48    1.01
  -8  -9  -2   21.61    0.91
   8   9   2   24.08    1.03
  -9  -9  -2    0.24    0.12
  -9  -9  -2    0.17    0.13
   9   9   2    0.29    0.08
 -10  -9  -2    8.48    0.49
 -10  -9  -2    9.05    0.47
  10   9   2    9.08    0.46
 -11  -9  -2    3.95    0.34
 -11  -9  -2    2.67    0.34
  11   9   2    3.28    0.25
 -12  -9  -2   -0.09    0.19
 -12  -9  -2   -0.27    0.19
  12   9   2    0.16    0.10
 -13  -9  -2    1.80    0.27
 -13  -9  -2    1.89    0.27
  13   9   2    2.56    0.25
 -14  -9  -2    3.30    0.45
 -14  -9  -2    3.12    0.46
 -15  -9  -2    0.51    0.29
 -15  -9  -2    0.05    0.29
 -16  -9  -2   -0.05    0.30
 -16  -9  -2    0.01    0.32
 -17  -9  -2    1.36    0.39
 -17  -9  -2    0.54    0.33
 -18  -9  -2    1.28    0.41
 -18  -9  -2    0.51    0.33
 -19  -9  -2   -0.23    0.40
 -19  -9  -2   -0.20    0.34
 -20  -9  -2   -0.18    0.35
 -20  -9  -2    0.04    0.40
 -20  10   2    1.05    0.48
 -19  10   2    1.21    0.49
 -18  10   2    0.49    0.46
 -17  10   2    0.04    0.40
 -16  10   2    1.34    0.40
 -15  10   2    1.52    0.37
 -14  10   2   -0.21    0.36
 -13  10   2    3.37    0.53
  12 -10  -2    4.67    0.37
 -12  10   2    3.48    0.51
  11 -10  -2    1.73    0.28
 -11  10   2    1.56    0.27
  10 -10  -2    1.04    0.16
 -10  10   2    0.71    0.20
   9 -10  -2   15.41    0.75
  -9  10   2   14.09    0.75
   8 -10  -2   10.51    0.54
  -8  10   2    9.93    0.55
   7 -10  -2    0.12    0.09
  -7  10   2    0.01    0.11
   6 -10  -2   35.48    1.59
  -6  10   2   34.60    1.54
  -6  10   2   33.50    1.32
   5 -10  -2   32.20    1.49
  -5  10   2   32.69    1.45
   4 -10  -2    1.20    0.15
  -4  10   2    1.14    0.14
   3 -10  -2   34.50    1.49
  -3  10   2   30.66    1.43
   2 -10  -2   51.16    2.25
  -2  10   2   48.62    2.17
  -1  10   2   11.84    0.54
  -1  10   2   10.91    0.52
   0 -10  -2   11.78    0.47
   0  10   2   11.72    0.56
   0  10   2   12.31    0.55
  -1 -10  -2   36.39    1.76
  -1 -10  -2   40.66    1.50
   1  10   2   39.23    1.76
   1  10   2   40.44    1.71
  -2 -10  -2    8.38    0.44
  -2 -10  -2    9.21    0.39
   2  10   2    9.58    0.44
   2  10   2   10.50    0.45
  -3 -10  -2    1.03    0.11
   3  10   2    1.02    0.10
   3  10   2    0.93    0.09
  -4 -10  -2   18.81    0.74
   4  10   2   17.79    0.85
   4  10   2   19.14    0.83
  -5 -10  -2    4.55    0.24
   5  10   2    4.47    0.24
  -6 -10  -2    0.22    0.09
   6  10   2    0.13    0.08
   6  10   2    0.08    0.07
  -7 -10  -2    8.37    0.40
   7  10   2    8.50    0.42
  -8 -10  -2   22.01    0.92
  -8 -10  -2   21.48    1.02
   8  10   2   24.20    1.05
  -9 -10  -2    0.85    0.16
  -9 -10  -2    0.84    0.15
   9  10   2    1.14    0.18
 -10 -10  -2    8.85    0.51
 -10 -10  -2    9.14    0.49
  10  10   2    9.68    0.48
 -11 -10  -2   15.86    0.71
 -11 -10  -2   14.25    0.76
  11  10   2   15.42    0.74
 -12 -10  -2    2.74    0.38
 -12 -10  -2    3.32    0.40
  12  10   2    3.49    0.28
 -13 -10  -2    1.80    0.28
 -13 -10  -2    1.46    0.26
 -14 -10  -2    2.26    0.31
 -14 -10  -2    3.02    0.45
 -15 -10  -2    2.81    0.35
 -15 -10  -2    2.55    0.36
 -16 -10  -2   -0.11    0.33
 -16 -10  -2   -0.53    0.29
 -17 -10  -2    0.78    0.33
 -17 -10  -2    0.58    0.37
 -18 -10  -2    0.53    0.39
 -18 -10  -2    0.23    0.34
 -19 -10  -2   -0.69    0.34
 -20 -10  -2   -0.58    0.34
 -19  11   2    2.04    0.52
 -18  11   2    1.22    0.48
 -17  11   2    0.06    0.41
 -16  11   2    2.93    0.48
 -14  11   2   -0.19    0.35
 -13  11   2    0.97    0.33
  12 -11  -2    7.23    0.49
 -12  11   2    7.13    0.62
  11 -11  -2    3.26    0.33
 -11  11   2    3.36    0.44
  10 -11  -2    0.42    0.13
 -10  11   2    0.10    0.18
   9 -11  -2   13.77    0.70
  -9  11   2   13.02    0.72
   8 -11  -2   18.55    0.88
  -8  11   2   17.31    0.88
   7 -11  -2    0.34    0.10
  -7  11   2    0.35    0.13
   6 -11  -2    0.36    0.09
  -6  11   2    0.54    0.13
   5 -11  -2    3.03    0.23
  -5  11   2    3.02    0.24
   4 -11  -2    0.34    0.09
  -4  11   2    0.30    0.09
   3 -11  -2    5.46    0.29
  -3  11   2    5.25    0.29
   2 -11  -2   28.47    1.14
   2 -11  -2   32.10    1.37
  -2  11   2   29.13    1.32
   1 -11  -2   26.07    0.99
  -1  11   2   25.00    1.15
  -1  11   2   26.64    1.18
   0 -11  -2   13.48    0.54
   0  11   2   14.14    0.63
  -1 -11  -2   53.60    1.97
   1  11   2   48.24    2.33
   1  11   2   53.86    2.25
  -2 -11  -2   34.97    1.34
   2  11   2   34.42    1.52
   2  11   2   34.88    1.57
  -3 -11  -2    0.54    0.08
   3  11   2    0.47    0.07
   3  11   2    0.50    0.09
  -4 -11  -2   14.29    0.58
   4  11   2   13.91    0.65
   4  11   2   13.78    0.63
  -5 -11  -2    5.85    0.29
   5  11   2    5.57    0.29
   5  11   2    5.56    0.29
  -6 -11  -2    2.35    0.20
   6  11   2    2.61    0.19
  -7 -11  -2    8.42    0.41
   7  11   2    8.63    0.43
   7  11   2    8.43    0.43
  -8 -11  -2   17.26    0.77
   8  11   2   19.40    0.86
  -9 -11  -2    3.42    0.30
   9  11   2    3.54    0.25
 -10 -11  -2    0.22    0.16
 -10 -11  -2    0.53    0.18
  10  11   2    0.43    0.12
 -11 -11  -2    7.21    0.48
 -11 -11  -2    7.78    0.47
  11  11   2    7.58    0.43
 -12 -11  -2    3.04    0.38
 -12 -11  -2    3.72    0.40
 -13 -11  -2   -0.01    0.23
 -13 -11  -2   -0.05    0.24
 -14 -11  -2    1.68    0.30
 -14 -11  -2    1.80    0.30
 -15 -11  -2    2.29    0.34
 -15 -11  -2    2.34    0.35
 -16 -11  -2    0.16    0.32
 -16 -11  -2   -0.10    0.31
 -17 -11  -2    1.34    0.35
 -18 -11  -2    0.85    0.36
 -19 -11  -2   -0.07    0.36
 -20 -11  -2   -0.05    0.34
  20  11   2    0.50    0.33
 -19  12   2    0.30    0.47
 -18  12   2    0.88    0.48
 -17  12   2    0.27    0.43
 -16  12   2   -0.10    0.41
 -15  12   2    1.14    0.40
 -14  12   2    0.71    0.37
 -13  12   2    3.15    0.44
 -12  12   2    6.38    0.61
  11 -12  -2    8.12    0.50
 -11  12   2    7.63    0.61
  10 -12  -2   -0.03    0.12
 -10  12   2   -0.05    0.19
   9 -12  -2   12.52    0.64
  -9  12   2   11.39    0.67
   8 -12  -2   22.27    1.03
  -8  12   2   20.18    1.02
   7 -12  -2    7.55    0.43
  -7  12   2    7.42    0.45
   6 -12  -2   18.06    0.84
  -6  12   2   16.54    0.83
   5 -12  -2   15.62    0.69
  -5  12   2   12.29    0.68
   4 -12  -2    2.08    0.19
  -4  12   2    2.06    0.12
   3 -12  -2    0.35    0.05
   3 -12  -2    0.35    0.08
  -3  12   2    0.38    0.09
   2 -12  -2   12.19    0.50
   2 -12  -2   13.58    0.61
  -2  12   2   12.53    0.60
   1 -12  -2   15.84    0.63
  -1  12   2   16.63    0.75
  -1  12   2   15.68    0.73
   0 -12  -2    0.06    0.05
   0  12   2    0.08    0.07
   0  12   2    0.00    0.05
  -1 -12  -2   64.29    2.43
   1  12   2   63.89    2.77
   1  12   2   63.75    2.87
  -2 -12  -2   30.78    1.20
   2  12   2   30.29    1.36
   2  12   2   31.91    1.41
  -3 -12  -2    0.06    0.07
   3  12   2    0.05    0.06
   3  12   2    0.09    0.05
  -4 -12  -2   15.76    0.63
   4  12   2   15.74    0.71
   4  12   2   15.03    0.72
  -5 -12  -2   23.94    0.96
   5  12   2   23.19    1.07
   5  12   2   24.92    1.10
  -6 -12  -2    0.70    0.12
   6  12   2    0.92    0.12
   6  12   2    0.81    0.11
  -7 -12  -2    1.26    0.15
   7  12   2    1.20    0.17
   7  12   2    1.01    0.12
  -8 -12  -2   12.10    0.56
   8  12   2   12.38    0.59
  -9 -12  -2    5.53    0.37
   9  12   2    5.52    0.35
   9  12   2    5.51    0.33
 -10 -12  -2    0.39    0.19
  10  12   2    0.83    0.16
 -11 -12  -2    8.86    0.52
 -12 -12  -2    4.03    0.42
 -13 -12  -2    1.03    0.28
 -14 -12  -2    0.97    0.29
 -15 -12  -2    4.56    0.52
 -16 -12  -2   -0.09    0.31
 -17 -12  -2   -0.22    0.34
 -18 -12  -2    2.01    0.40
  18  12   2    3.09    0.53
 -19 -12  -2    0.52    0.37
  19  12   2    0.46    0.33
 -19  13   2    0.95    0.48
 -18  13   2    0.94    0.48
 -17  13   2    0.79    0.46
 -16  13   2    0.45    0.43
 -15  13   2    0.68    0.43
 -14  13   2    2.20    0.42
 -13  13   2   -0.35    0.31
 -12  13   2    4.08    0.55
  11 -13  -2    3.57    0.34
 -11  13   2    2.65    0.47
  10 -13  -2    0.86    0.16
 -10  13   2    0.89    0.25
   9 -13  -2    2.95    0.29
  -9  13   2    2.57    0.39
   8 -13  -2   15.09    0.73
  -8  13   2   12.91    0.74
   7 -13  -2    6.19    0.38
  -7  13   2    6.22    0.42
   6 -13  -2    4.83    0.30
  -6  13   2    3.52    0.32
   5 -13  -2   30.66    1.38
  -5  13   2   28.52    1.35
   4 -13  -2    6.84    0.38
   3 -13  -2    0.15    0.07
   3 -13  -2    0.13    0.05
  -3  13   2    0.16    0.10
   2 -13  -2    7.05    0.31
   2 -13  -2    8.09    0.40
  -2  13   2    7.75    0.39
   1 -13  -2    8.36    0.35
  -1  13   2    8.47    0.43
  -1  13   2    8.78    0.42
   0 -13  -2    2.28    0.14
   0  13   2    2.57    0.16
   0  13   2    2.16    0.19
  -1 -13  -2   15.89    0.64
   1  13   2   16.58    0.76
   1  13   2   16.10    0.74
  -2 -13  -2   83.42    3.17
   2  13   2   87.28    3.74
   2  13   2   79.91    3.61
  -3 -13  -2   15.47    0.63
   3  13   2   14.88    0.71
   3  13   2   16.27    0.73
  -4 -13  -2   10.46    0.44
   4  13   2    9.69    0.49
   4  13   2   10.27    0.49
  -5 -13  -2   35.40    1.40
   5  13   2   35.95    1.58
   5  13   2   36.10    1.62
  -6 -13  -2   21.41    0.89
   6  13   2   21.82    0.99
   6  13   2   22.86    1.02
  -7 -13  -2    0.76    0.14
   7  13   2    0.51    0.08
   7  13   2    0.80    0.12
  -8 -13  -2   14.32    0.64
   8  13   2   14.25    0.68
  -9 -13  -2    9.44    0.51
   9  13   2    9.50    0.51
   9  13   2   10.39    0.52
 -10 -13  -2    0.05    0.19
  10  13   2   -0.12    0.14
 -11 -13  -2    4.61    0.42
  11  13   2    5.11    0.38
 -12 -13  -2    3.30    0.41
  12  13   2    3.07    0.38
 -13 -13  -2    0.07    0.26
  13  13   2    0.16    0.21
 -14 -13  -2    1.00    0.30
  14  13   2    0.91    0.26
 -15 -13  -2    1.91    0.34
  15  13   2    1.98    0.31
 -16 -13  -2    0.93    0.34
  16  13   2    1.14    0.32
 -17 -13  -2   -0.15    0.34
  17  13   2    0.19    0.31
 -18 -13  -2    1.91    0.41
  18  13   2    3.07    0.52
 -19 -13  -2    1.01    0.39
  19  13   2    1.13    0.35
 -18  14   2    1.45    0.50
 -17  14   2    0.76    0.47
 -15  14   2    0.74    0.44
 -14  14   2    2.36    0.43
 -13  14   2    0.18    0.35
 -12  14   2    1.22    0.34
 -11  14   2    7.42    0.61
  10 -14  -2    1.48    0.27
 -10  14   2    1.62    0.29
   9 -14  -2    0.75    0.15
  -9  14   2    0.90    0.24
   8 -14  -2   13.66    0.70
  -8  14   2   12.69    0.73
   7 -14  -2   17.09    0.79
  -7  14   2   13.90    0.79
   6 -14  -2    0.11    0.10
  -6  14   2    0.08    0.14
   5 -14  -2   19.23    0.89
  -5  14   2   17.38    0.88
   4 -14  -2   28.56    1.18
  -4  14   2   21.14    1.14
   3 -14  -2    0.91    0.16
  -3  14   2    0.63    0.12
   2 -14  -2    4.87    0.28
   2 -14  -2    4.43    0.21
  -2  14   2    4.60    0.29
   1 -14  -2    2.45    0.14
  -1  14   2    2.61    0.21
  -1  14   2    2.49    0.17
   0 -14  -2    2.19    0.14
   0  14   2    2.39    0.17
   0  14   2    2.25    0.20
  -1 -14  -2    0.19    0.07
   1  14   2    0.27    0.09
   1  14   2    0.16    0.06
  -2 -14  -2    7.12    0.33
   2  14   2    7.17    0.38
   2  14   2    7.55    0.37
  -3 -14  -2   13.64    0.58
   3  14   2   13.72    0.66
   3  14   2   14.81    0.67
  -4 -14  -2    1.31    0.17
   4  14   2    1.48    0.18
   4  14   2    1.03    0.13
  -5 -14  -2   22.00    0.88
   5  14   2   21.73    1.01
   5  14   2   21.82    0.99
  -6 -14  -2   15.14    0.64
   6  14   2   14.70    0.70
   6  14   2   14.41    0.69
  -7 -14  -2   -0.11    0.13
   7  14   2    0.03    0.07
   7  14   2   -0.06    0.10
  -8 -14  -2   12.67    0.58
   8  14   2   12.52    0.61
   8  14   2   11.68    0.59
  -9 -14  -2    7.98    0.47
   9  14   2    8.33    0.46
 -10 -14  -2   -0.02    0.20
  10  14   2    0.27    0.16
 -11 -14  -2    2.99    0.39
  11  14   2    3.09    0.34
 -12 -14  -2    5.86    0.50
  12  14   2    6.69    0.47
 -13 -14  -2    0.76    0.27
  13  14   2    0.96    0.23
 -14 -14  -2    0.48    0.29
  14  14   2    0.67    0.26
 -15 -14  -2    2.81    0.38
  15  14   2    3.35    0.45
 -16 -14  -2    1.49    0.37
  16  14   2    1.70    0.34
 -17 -14  -2   -0.46    0.35
  17  14   2    0.41    0.33
 -18 -14  -2    0.18    0.37
  18  14   2    0.57    0.34
 -19 -14  -2    0.54    0.38
  19  14   2    1.26    0.35
 -18  15   2    0.75    0.49
 -17  15   2    0.89    0.50
 -16  15   2    0.33    0.37
 -15  15   2    0.64    0.42
 -14  15   2    1.36    0.41
 -13  15   2    0.91    0.40
 -12  15   2   -0.32    0.33
 -11  15   2    2.41    0.35
  10 -15  -2    2.53    0.30
 -10  15   2    2.22    0.33
   9 -15  -2    0.25    0.13
  -9  15   2    0.17    0.22
   8 -15  -2    9.93    0.52
  -8  15   2    7.68    0.58
   7 -15  -2   13.50    0.68
  -7  15   2   12.23    0.71
   6 -15  -2    0.76    0.13
  -6  15   2    0.48    0.16
   5 -15  -2   16.83    0.78
  -5  15   2   14.52    0.78
   4 -15  -2   33.74    1.39
  -4  15   2   25.41    1.35
   3 -15  -2    1.11    0.17
  -3  15   2    1.41    0.23
   2 -15  -2    3.51    0.25
  -2  15   2    3.90    0.28
   1 -15  -2   19.34    0.77
  -1  15   2   19.78    0.91
  -1  15   2   20.29    0.93
   0 -15  -2   15.53    0.63
   0  15   2   15.29    0.74
   0  15   2   16.46    0.75
  -1 -15  -2    0.05    0.07
   1  15   2    0.04    0.10
   1  15   2    0.07    0.06
  -2 -15  -2   15.35    0.63
   2  15   2   15.79    0.73
   2  15   2   15.60    0.73
  -3 -15  -2    6.01    0.30
   3  15   2    5.83    0.31
   3  15   2    5.41    0.34
  -4 -15  -2    0.06    0.10
   4  15   2    0.05    0.06
   4  15   2   -0.02    0.10
  -5 -15  -2    8.87    0.42
   5  15   2    8.89    0.46
   5  15   2    8.22    0.43
  -6 -15  -2   14.56    0.63
   6  15   2   14.34    0.69
   6  15   2   14.07    0.68
  -7 -15  -2    0.78    0.16
   7  15   2    0.66    0.14
   7  15   2    1.03    0.15
  -8 -15  -2    2.85    0.31
   8  15   2    2.71    0.27
  -9 -15  -2    8.91    0.51
   9  15   2    9.63    0.51
 -10 -15  -2    0.96    0.22
  10  15   2    1.06    0.19
 -11 -15  -2    0.34    0.23
  11  15   2    0.32    0.19
 -12 -15  -2    2.06    0.29
  12  15   2    2.08    0.36
 -13 -15  -2    1.67    0.31
  13  15   2    2.60    0.40
 -14 -15  -2    0.20    0.30
  14  15   2    0.08    0.26
 -15 -15  -2    0.57    0.34
  15  15   2    1.26    0.31
 -16 -15  -2    2.46    0.41
  16  15   2    3.57    0.52
 -17 -15  -2   -0.10    0.37
  17  15   2    0.41    0.33
 -18 -15  -2   -0.06    0.37
  18  15   2    0.52    0.34
 -19 -15  -2    0.03    0.38
  19  15   2    0.62    0.34
 -18  16   2   -0.16    0.46
 -17  16   2    0.37    0.48
 -16  16   2   -0.43    0.39
 -15  16   2   -0.51    0.45
 -14  16   2    1.24    0.46
 -13  16   2   -0.15    0.37
 -12  16   2    0.02    0.34
 -11  16   2    2.46    0.38
 -10  16   2    2.11    0.35
   9 -16  -2    0.09    0.13
  -9  16   2   -0.21    0.22
   8 -16  -2    3.32    0.31
  -8  16   2    2.59    0.42
   7 -16  -2    8.79    0.49
  -7  16   2    7.66    0.55
   6 -16  -2    1.08    0.15
  -6  16   2    1.34    0.22
   5 -16  -2    3.77    0.29
  -5  16   2    3.31    0.34
   4 -16  -2   16.42    0.81
   3 -16  -2    7.21    0.41
  -3  16   2    7.34    0.44
   2 -16  -2    1.75    0.19
  -2  16   2    2.04    0.24
   1 -16  -2   13.93    0.57
  -1  16   2   14.70    0.69
   0 -16  -2   12.69    0.52
   0  16   2   12.55    0.62
   0  16   2   12.59    0.61
  -1 -16  -2    0.08    0.08
   1  16   2    0.07    0.07
   1  16   2    0.12    0.11
  -2 -16  -2   24.49    0.97
   2  16   2   24.10    1.11
   2  16   2   24.57    1.13
  -3 -16  -2   25.77    1.03
   3  16   2   26.75    1.20
   3  16   2   25.11    1.17
  -4 -16  -2    0.45    0.12
   4  16   2    0.40    0.08
   4  16   2    0.36    0.13
  -5 -16  -2   12.07    0.53
   5  16   2   10.64    0.56
   5  16   2   12.27    0.59
  -6 -16  -2   12.00    0.56
   6  16   2   12.17    0.61
   6  16   2   12.13    0.59
  -7 -16  -2    1.27    0.19
   7  16   2    1.35    0.18
  -8 -16  -2    0.65    0.19
   8  16   2    0.51    0.16
  -9 -16  -2    6.66    0.45
   9  16   2    6.65    0.44
 -10 -16  -2    2.83    0.38
  10  16   2    2.44    0.34
 -11 -16  -2    0.04    0.24
  11  16   2   -0.15    0.19
 -12 -16  -2    2.20    0.31
  12  16   2    2.59    0.38
 -13 -16  -2    1.99    0.33
  13  16   2    2.84    0.43
 -14 -16  -2    0.63    0.32
  14  16   2    0.82    0.29
 -15 -16  -2   -0.18    0.33
  15  16   2    0.27    0.29
 -16 -16  -2    0.55    0.37
 -17 -16  -2    0.69    0.39
  17  16   2    1.10    0.35
 -18 -16  -2   -0.48    0.36
  18  16   2    0.37    0.33
 -17  17   2    1.71    0.51
 -16  17   2   -0.19    0.42
 -15  17   2   -0.45    0.42
 -14  17   2    0.05    0.45
 -13  17   2    0.61    0.43
 -12  17   2    0.01    0.36
 -11  17   2    4.36    0.62
 -10  17   2    4.04    0.57
   9 -17  -2    1.84    0.29
  -9  17   2    1.38    0.30
   8 -17  -2    1.81    0.27
  -8  17   2    1.10    0.27
   7 -17  -2    8.12    0.47
  -7  17   2    7.11    0.55
   6 -17  -2    5.52    0.37
  -6  17   2    4.30    0.42
   5 -17  -2    1.23    0.16
  -5  17   2    1.24    0.21
   4 -17  -2   11.65    0.61
   3 -17  -2    5.95    0.36
  -3  17   2    5.67    0.40
   2 -17  -2   -0.03    0.08
  -2  17   2    0.13    0.12
  -1  17   2    9.19    0.50
   0 -17  -2   17.17    0.70
   0  17   2   17.68    0.83
   0  17   2   17.44    0.82
  -1 -17  -2    1.73    0.16
   1  17   2    1.81    0.24
   1  17   2    1.58    0.17
  -2 -17  -2    8.23    0.38
   2  17   2    8.50    0.46
   2  17   2    8.00    0.42
  -3 -17  -2   24.90    0.99
   3  17   2   24.59    1.13
   3  17   2   24.70    1.15
  -4 -17  -2    6.72    0.36
   4  17   2    6.79    0.41
   4  17   2    6.74    0.36
  -5 -17  -2    3.70    0.28
   5  17   2    3.86    0.33
  -6 -17  -2   12.43    0.58
   6  17   2   12.28    0.63
  -7 -17  -2    8.57    0.46
   7  17   2    8.33    0.49
  -8 -17  -2    0.12    0.19
   8  17   2    0.02    0.16
  -9 -17  -2    4.48    0.40
   9  17   2    4.33    0.39
 -10 -17  -2    9.55    0.58
  10  17   2   10.73    0.60
 -11 -17  -2    0.83    0.26
  11  17   2    1.14    0.23
 -12 -17  -2    0.50    0.28
  12  17   2    0.56    0.24
 -13 -17  -2    1.67    0.33
  13  17   2    2.06    0.30
 -14 -17  -2    0.72    0.34
  14  17   2    0.63    0.29
 -15 -17  -2   -0.27    0.34
  15  17   2   -0.04    0.29
 -16 -17  -2    0.97    0.38
  16  17   2    1.18    0.34
 -17 -17  -2    0.14    0.38
  17  17   2    0.70    0.33
 -18 -17  -2   -0.61    0.37
  18  17   2    0.03    0.31
 -17  18   2    0.29    0.46
 -16  18   2    0.55    0.45
 -15  18   2   -0.72    0.51
 -14  18   2    0.30    0.45
 -13  18   2    0.39    0.44
 -12  18   2   -0.28    0.37
 -11  18   2    0.99    0.38
 -10  18   2    6.23    0.65
  -9  18   2    2.60    0.36
   8 -18  -2    0.59    0.15
  -8  18   2    0.56    0.26
   7 -18  -2    9.18    0.51
  -7  18   2    7.13    0.59
   6 -18  -2    6.32    0.41
  -6  18   2    5.78    0.50
   5 -18  -2   -0.02    0.11
  -5  18   2    0.12    0.18
   4 -18  -2    5.94    0.39
  -4  18   2    6.17    0.47
   3 -18  -2   13.29    0.68
  -3  18   2   13.68    0.71
   2 -18  -2    1.39    0.20
  -2  18   2    1.09    0.17
  -1  18   2    6.13    0.40
   0  18   2   14.98    0.73
   0  18   2   15.25    0.74
  -1 -18  -2    4.57    0.25
   1  18   2    4.42    0.27
   1  18   2    4.38    0.33
  -2 -18  -2    3.14    0.23
   2  18   2    2.81    0.22
   2  18   2    3.85    0.31
  -3 -18  -2   13.90    0.58
   3  18   2   13.58    0.67
   3  18   2   12.63    0.65
  -4 -18  -2    9.29    0.44
   4  18   2    9.23    0.52
  -5 -18  -2    1.98    0.25
   5  18   2    2.22    0.30
  -6 -18  -2    7.97    0.44
   6  18   2    8.00    0.49
  -7 -18  -2   12.77    0.62
   7  18   2   12.99    0.68
  -8 -18  -2    0.25    0.19
   8  18   2    0.51    0.19
  -9 -18  -2    6.43    0.47
   9  18   2    6.79    0.49
 -10 -18  -2    3.46    0.44
  10  18   2    4.62    0.42
 -11 -18  -2    1.38    0.29
  11  18   2    2.50    0.41
 -12 -18  -2    0.81    0.30
  12  18   2    0.92    0.26
 -13 -18  -2    2.91    0.38
 -14 -18  -2    0.87    0.35
  14  18   2    0.99    0.30
 -15 -18  -2   -0.25    0.34
  15  18   2    0.02    0.30
 -16 -18  -2    0.75    0.37
  16  18   2    0.62    0.33
 -17 -18  -2    0.36    0.38
  17  18   2    1.06    0.34
 -16  19   2    0.48    0.43
 -15  19   2   -0.55    0.49
 -14  19   2   -0.33    0.42
 -13  19   2    1.11    0.42
 -12  19   2    0.57    0.43
 -11  19   2    0.16    0.38
 -10  19   2    2.88    0.42
  -9  19   2    4.02    0.55
  -8  19   2   -0.14    0.25
   7 -19  -2   14.34    0.73
  -7  19   2   12.64    0.79
   6 -19  -2   18.42    0.91
  -6  19   2   17.42    0.95
   5 -19  -2    1.46    0.25
  -5  19   2    1.20    0.23
   4 -19  -2    3.52    0.29
   3 -19  -2    7.47    0.45
  -3  19   2    7.94    0.51
  -2  19   2    2.51    0.32
   1 -19  -2    1.40    0.21
  -1  19   2    2.10    0.30
   0  19   2   14.43    0.72
   0  19   2   15.27    0.74
  -1 -19  -2   12.25    0.53
   1  19   2   12.18    0.62
   1  19   2   13.12    0.65
  -2 -19  -2    0.27    0.11
   2  19   2    0.48    0.16
  -3 -19  -2   11.01    0.51
   3  19   2   11.81    0.61
  -4 -19  -2    6.98    0.38
   4  19   2    6.84    0.46
  -5 -19  -2    2.18    0.28
   5  19   2    2.35    0.33
  -6 -19  -2    7.63    0.43
   6  19   2    7.35    0.50
  -7 -19  -2   14.06    0.66
   7  19   2   13.91    0.74
  -8 -19  -2    2.93    0.38
   8  19   2    2.79    0.38
  -9 -19  -2    2.18    0.28
   9  19   2    3.01    0.39
 -10 -19  -2   13.98    0.73
  10  19   2   13.76    0.76
 -11 -19  -2    2.47    0.33
  11  19   2    3.14    0.45
 -12 -19  -2    0.73    0.31
  12  19   2    0.62    0.28
 -13 -19  -2    2.41    0.38
  13  19   2    3.29    0.50
 -14 -19  -2    1.20    0.36
  14  19   2    1.61    0.33
 -15 -19  -2   -0.28    0.35
  15  19   2    0.01    0.31
 -16 -19  -2    0.83    0.38
  16  19   2    1.14    0.33
 -17 -19  -2    0.96    0.38
  17  19   2    1.18    0.34
 -16  20   2    0.27    0.58
 -15  20   2    0.19    0.53
 -14  20   2   -0.19    0.40
 -13  20   2    0.53    0.47
 -12  20   2    0.31    0.42
 -11  20   2   -0.50    0.37
 -10  20   2    2.24    0.42
  -9  20   2    3.20    0.56
  -8  20   2    0.68    0.30
  -7  20   2    1.65    0.30
   6 -20  -2   15.71    0.81
  -6  20   2   15.15    0.87
   5 -20  -2    6.31    0.43
  -5  20   2    6.93    0.53
   4 -20  -2    4.59    0.35
  -4  20   2    4.98    0.46
   3 -20  -2   16.01    0.82
  -3  20   2   16.57    0.85
   2 -20  -2    7.65    0.47
  -2  20   2    8.58    0.52
  -1  20   2    0.30    0.17
   0  20   2    8.14    0.51
   1  20   2   11.17    0.61
  -2 -20  -2    1.35    0.20
   2  20   2    0.92    0.19
  -3 -20  -2    6.22    0.35
   3  20   2    6.77    0.46
  -4 -20  -2   10.46    0.50
   4  20   2   10.26    0.61
  -5 -20  -2    1.20    0.18
   5  20   2    1.20    0.22
  -6 -20  -2    2.70    0.33
   6  20   2    3.20    0.41
  -7 -20  -2   10.37    0.55
   7  20   2   10.18    0.62
  -8 -20  -2    4.04    0.40
   8  20   2    4.34    0.46
  -9 -20  -2    0.18    0.23
   9  20   2    0.34    0.24
 -10 -20  -2    4.41    0.49
  10  20   2    5.86    0.51
 -11 -20  -2    5.68    0.51
  11  20   2    5.33    0.52
 -12 -20  -2    0.09    0.30
  12  20   2    0.04    0.27
 -13 -20  -2    1.36    0.35
  13  20   2    1.76    0.33
 -14 -20  -2    2.91    0.42
  14  20   2    3.97    0.53
 -15 -20  -2    0.66    0.37
  15  20   2    0.63    0.32
 -16 -20  -2   -0.06    0.36
  16  20   2    0.44    0.32
 -15  21   2    0.63    0.57
 -14  21   2   -0.45    0.36
 -13  21   2   -0.05    0.43
 -12  21   2    2.05    0.51
 -11  21   2   -0.16    0.40
 -10  21   2    0.87    0.40
  -9  21   2    3.00    0.43
  -8  21   2    1.62    0.34
  -7  21   2    1.77    0.33
  -6  21   2    9.72    0.68
   5 -21  -2    7.96    0.51
  -5  21   2    9.14    0.61
   4 -21  -2    0.44    0.14
  -4  21   2    0.98    0.24
  -3  21   2   10.07    0.64
  -2  21   2   10.29    0.64
  -1  21   2    0.15    0.19
   0  21   2    2.93    0.38
   1  21   2    4.96    0.42
   2  21   2    1.30    0.22
  -3 -21  -2    2.86    0.27
   3  21   2    3.18    0.38
  -4 -21  -2   11.16    0.54
   4  21   2   11.90    0.66
  -5 -21  -2    4.58    0.35
   5  21   2    4.55    0.44
  -6 -21  -2    0.87    0.20
   6  21   2    1.10    0.25
  -7 -21  -2    6.04    0.43
   7  21   2    5.65    0.51
  -8 -21  -2    3.89    0.41
   8  21   2    4.23    0.46
  -9 -21  -2    0.17    0.24
   9  21   2    0.17    0.25
 -10 -21  -2    3.40    0.44
  10  21   2    3.80    0.51
 -11 -21  -2    3.69    0.50
  11  21   2    3.38    0.51
 -12 -21  -2    0.80    0.32
  12  21   2    0.59    0.30
 -13 -21  -2    0.30    0.34
  13  21   2    0.75    0.32
 -14 -21  -2    1.55    0.38
  14  21   2    1.63    0.35
 -15 -21  -2    0.76    0.37
  15  21   2    0.72    0.34
 -16 -21  -2    0.25    0.37
  16  21   2   -0.18    0.31
 -15  22   2    0.91    0.62
 -14  22   2   -0.18    0.36
 -13  22   2   -0.16    0.44
 -12  22   2    0.19    0.40
 -11  22   2    0.03    0.42
 -10  22   2    0.83    0.42
  -9  22   2    2.86    0.46
  -8  22   2    3.37    0.58
  -7  22   2    0.22    0.29
  -6  22   2    8.51    0.67
  -5  22   2    9.84    0.69
  -4  22   2    0.60    0.24
  -3  22   2    7.39    0.59
  -2  22   2    8.46    0.58
  -1  22   2    2.23    0.39
   0  22   2    1.08    0.23
   1  22   2    9.79    0.61
   2  22   2    4.37    0.43
   3  22   2    0.17    0.20
  -4 -22  -2    5.73    0.39
   4  22   2    6.89    0.50
  -5 -22  -2    4.47    0.36
   5  22   2    5.64    0.47
  -6 -22  -2    0.11    0.18
   6  22   2    0.09    0.23
  -7 -22  -2    2.62    0.37
   7  22   2    3.34    0.47
  -8 -22  -2    3.44    0.41
   8  22   2    4.19    0.50
  -9 -22  -2    0.53    0.25
   9  22   2    0.52    0.28
 -10 -22  -2    0.70    0.29
  10  22   2    0.83    0.30
 -11 -22  -2    3.13    0.37
  11  22   2    2.51    0.36
 -12 -22  -2    1.33    0.34
  12  22   2    0.90    0.32
 -13 -22  -2    0.09    0.33
  13  22   2    0.42    0.32
 -14 -22  -2    2.22    0.40
  14  22   2    1.71    0.36
 -15 -22  -2    0.66    0.36
  15  22   2    0.81    0.34
 -14  23   2    0.11    0.37
 -13  23   2    0.62    0.35
 -12  23   2    1.88    0.46
 -11  23   2    1.65    0.49
 -10  23   2    0.26    0.41
  -9  23   2    4.50    0.73
  -8  23   2    4.94    0.68
  -7  23   2    0.57    0.31
  -6  23   2    6.58    0.62
  -5  23   2    6.16    0.58
  -4  23   2    1.21    0.28
  -3  23   2    3.10    0.50
  -2  23   2    3.74    0.50
  -1  23   2    0.44    0.22
   0  23   2    0.39    0.22
   1  23   2    4.29    0.46
   2  23   2    7.07    0.53
   3  23   2    0.54    0.24
   4  23   2    4.90    0.47
  -5 -23  -2    4.73    0.38
   5  23   2    6.17    0.52
  -6 -23  -2    0.37    0.19
   6  23   2    0.56    0.26
  -7 -23  -2    0.51    0.22
   7  23   2    0.82    0.28
  -8 -23  -2    3.36    0.41
   8  23   2    3.61    0.52
  -9 -23  -2    0.55    0.27
   9  23   2    0.44    0.29
 -10 -23  -2   -0.12    0.27
  10  23   2   -0.22    0.29
 -11 -23  -2    1.53    0.32
  11  23   2    1.81    0.35
 -12 -23  -2    1.18    0.33
  12  23   2    0.81    0.33
 -13 -23  -2    0.07    0.32
  13  23   2   -0.33    0.32
 -14 -23  -2    0.69    0.35
  14  23   2    0.55    0.33
 -15 -23  -2    0.66    0.36
  15  23   2    0.30    0.34
 -13  24   2   -0.02    0.34
 -12  24   2    1.58    0.40
 -11  24   2    1.86    0.47
 -10  24   2    0.67    0.40
  -9  24   2    4.28    0.76
  -8  24   2    8.89    0.81
  -7  24   2    1.65    0.38
  -6  24   2    4.74    0.63
  -5  24   2   19.65    1.09
  -4  24   2    5.83    0.60
  -3  24   2    0.66    0.29
  -2  24   2    5.39    0.57
  -1  24   2    5.03    0.55
   0  24   2    0.35    0.25
   1  24   2    2.69    0.48
   2  24   2    4.90    0.49
   3  24   2    1.42    0.28
   4  24   2    2.07    0.30
   5  24   2    7.65    0.59
  -6 -24  -2    2.04    0.25
   6  24   2    1.98    0.31
  -7 -24  -2    0.77    0.22
   7  24   2    0.66    0.29
  -8 -24  -2    2.08    0.28
   8  24   2    2.35    0.34
  -9 -24  -2    1.11    0.27
   9  24   2    1.22    0.33
 -10 -24  -2    0.01    0.26
  10  24   2   -0.44    0.30
 -11 -24  -2    1.11    0.31
  11  24   2    0.71    0.33
 -12 -24  -2    0.93    0.33
  12  24   2    0.64    0.34
 -13 -24  -2   -0.21    0.31
 -14 -24  -2   -0.03    0.32
 -12  25   2    0.39    0.44
 -11  25   2    1.52    0.45
 -10  25   2    0.44    0.38
  -9  25   2    0.08    0.43
  -8  25   2    2.73    0.47
  -7  25   2    1.03    0.39
  -6  25   2    0.77    0.35
  -5  25   2    6.43    0.68
  -4  25   2   10.40    0.77
  -3  25   2    1.38    0.32
  -2  25   2   14.34    0.92
  -1  25   2   11.58    0.78
   0  25   2    0.77    0.28
   1  25   2    2.75    0.47
   2  25   2    4.80    0.54
   3  25   2    1.72    0.31
   4  25   2    2.05    0.32
   5  25   2    7.51    0.61
   6  25   2    3.08    0.49
  -7 -25  -2    0.14    0.22
   7  25   2    0.05    0.29
  -8 -25  -2    4.68    0.44
   8  25   2    5.07    0.56
  -9 -25  -2    3.42    0.43
   9  25   2    2.65    0.38
 -10 -25  -2   -0.19    0.25
  10  25   2   -0.46    0.31
 -11 -25  -2    1.42    0.32
  11  25   2    0.78    0.34
 -12 -25  -2    1.50    0.32
  12  25   2    0.99    0.35
 -13 -25  -2    0.61    0.31
 -12  26   2    0.79    0.44
 -11  26   2    2.04    0.47
 -10  26   2    0.84    0.41
  -9  26   2    0.88    0.41
  -8  26   2    1.43    0.44
  -7  26   2    1.34    0.43
  -6  26   2    0.19    0.36
  -5  26   2    4.12    0.64
  -4  26   2    4.77    0.64
  -3  26   2    1.54    0.35
  -2  26   2   12.24    0.86
  -1  26   2   18.32    1.06
   0  26   2    4.07    0.56
   1  26   2    0.98    0.31
   2  26   2    7.13    0.63
   3  26   2    1.45    0.32
   4  26   2    0.41    0.29
   5  26   2    4.29    0.55
   6  26   2    3.50    0.53
   7  26   2    0.14    0.30
   8  26   2    1.74    0.35
  -9 -26  -2    4.37    0.46
   9  26   2    4.00    0.57
 -10 -26  -2    0.72    0.27
  10  26   2    0.16    0.32
 -11 -26  -2    1.24    0.30
  11  26   2   -0.16    0.33
  12  26   2    0.72    0.35
 -11  27   2    1.91    0.48
 -10  27   2    1.66    0.46
  -9  27   2    0.79    0.43
  -8  27   2    3.04    0.50
  -7  27   2    2.19    0.46
  -6  27   2    0.39    0.38
  -5  27   2    1.67    0.39
  -4  27   2    7.41    0.70
  -3  27   2    2.13    0.39
  -2  27   2    1.52    0.37
  -1  27   2   12.44    0.90
   0  27   2    6.45    0.69
   1  27   2    0.95    0.33
   2  27   2    6.65    0.64
   3  27   2    5.91    0.59
   4  27   2   -0.45    0.29
   5  27   2    1.55    0.34
   6  27   2    2.23    0.36
   7  27   2    0.01    0.32
   8  27   2    0.70    0.33
   9  27   2    1.30    0.35
  10  27   2    0.41    0.35
 -11 -27  -2    0.10    0.28
  -9  28   2    0.63    0.40
  -8  28   2    1.60    0.46
  -7  28   2    5.75    0.77
  -6  28   2    1.62    0.43
  -5  28   2    1.16    0.41
  -4  28   2    1.91    0.42
  -3  28   2    2.62    0.43
  -2  28   2    0.56    0.35
  -1  28   2    9.61    0.78
   0  28   2    3.78    0.65
   1  28   2    0.25    0.37
   2  28   2    2.80    0.40
   3  28   2    6.77    0.65
   4  28   2    1.79    0.38
   5  28   2    1.48    0.36
   6  28   2    2.66    0.39
   7  28   2    0.20    0.33
   8  28   2   -0.69    0.32
   9  28   2    0.44    0.34
  10  28   2   -0.48    0.33
  -8  29   2    1.04    0.42
  -7  29   2    5.07    0.75
  -6  29   2    2.90    0.49
  -5  29   2    0.21    0.38
  -4  29   2    3.27    0.48
  -3  29   2    2.08    0.42
  -2  29   2    0.36    0.37
  -1  29   2    1.66    0.40
   1  29   2   -0.24    0.41
   2  29   2    1.14    0.41
   3  29   2    2.96    0.43
   4  29   2    0.91    0.37
   6  29   2    2.76    0.40
   7  29   2    0.74    0.35
   8  29   2   -0.51    0.32
   9  29   2   -0.71    0.34
  -6  30   2    4.06    0.72
  -5  30   2    0.09    0.39
  -4  30   2    2.00    0.44
  -3  30   2    2.40    0.44
  -2  30   2    0.51    0.37
  -1  30   2    1.30    0.39
   1  30   2    0.31    0.53
   2  30   2   -0.72    0.41
   3  30   2    2.77    0.45
   4  30   2    1.47    0.39
   5  30   2   -0.45    0.34
   6  30   2    0.31    0.36
   7  30   2    0.54    0.36
  -4  31   2    1.52    0.43
  -3  31   2    3.39    0.48
  -2  31   2    0.57    0.39
  -1  31   2    0.27    0.38
   0  31   2    2.64    0.45
   3  31   2    0.78    0.45
   4  31   2    1.44    0.43
   5  31   2   -0.36    0.37
   1  30  -3   -0.38    0.33
   0  30  -3    2.80    0.42
  -1  30  -3    1.74    0.38
  -2  30  -3   -0.12    0.33
  -3  30  -3    1.05    0.36
  -4  30  -3    0.87    0.37
   5  29  -3   -0.30    0.34
   3  29  -3   -0.02    0.42
   0  29  -3    0.74    0.35
  -1  29  -3    2.83    0.41
  -2  29  -3    0.25    0.33
  -3  29  -3    1.01    0.36
  -4  29  -3    4.36    0.64
  -5  29  -3    0.98    0.37
  -6  29  -3    0.16    0.35
   6  28  -3    1.99    0.37
   5  28  -3    2.19    0.37
   4  28  -3   -0.24    0.31
   3  28  -3    1.57    0.40
   2  28  -3    2.02    0.44
   0  28  -3    0.88    0.34
  -1  28  -3    2.48    0.40
  -2  28  -3    0.96    0.34
  -3  28  -3    0.53    0.34
  -4  28  -3    2.55    0.40
  -5  28  -3    2.24    0.40
  -6  28  -3    0.12    0.34
  -7  28  -3    2.85    0.45
  -8  28  -3    2.19    0.42
   8  27  -3    0.46    0.32
   6  27  -3    2.71    0.37
   5  27  -3    3.12    0.53
   4  27  -3    0.32    0.32
   3  27  -3    2.48    0.38
   2  27  -3    5.41    0.62
   1  27  -3    1.72    0.45
  -1  27  -3    7.30    0.66
  -2  27  -3    4.23    0.60
  -3  27  -3   -0.19    0.31
  -4  27  -3    1.76    0.37
  -5  27  -3    1.98    0.39
  -6  27  -3    0.27    0.35
  -7  27  -3    0.63    0.36
  -8  27  -3    3.91    0.68
  -9  27  -3    0.71    0.38
 -10  27  -3    0.81    0.41
   9  26  -3   -0.04    0.32
   8  26  -3    1.11    0.33
   7  26  -3   -0.34    0.29
   6  26  -3    1.30    0.32
   5  26  -3    6.43    0.59
   4  26  -3    0.07    0.30
   3  26  -3    0.39    0.30
   2  26  -3    5.76    0.59
   1  26  -3    5.32    0.61
   0  26  -3    0.11    0.41
  -1  26  -3    4.01    0.57
  -2  26  -3    6.90    0.65
  -3  26  -3   -0.01    0.30
  -4  26  -3    2.27    0.39
  -5  26  -3    3.87    0.62
  -6  26  -3    0.24    0.34
  -7  26  -3    0.43    0.35
  -8  26  -3    1.70    0.42
  -9  26  -3    1.84    0.42
 -10  26  -3    0.56    0.38
 -11  26  -3    1.74    0.44
 -12 -25   3    0.50    0.30
   9  25  -3   -0.25    0.30
   8  25  -3    1.22    0.32
   7  25  -3    0.13    0.29
   6  25  -3   -0.04    0.27
   5  25  -3    3.61    0.50
   4  25  -3    5.07    0.53
   3  25  -3    0.19    0.27
   2  25  -3    6.51    0.57
   1  25  -3    6.13    0.59
   0  25  -3    0.18    0.31
  -1  25  -3    8.10    0.68
  -2  25  -3    9.20    0.68
  -3  25  -3    2.17    0.35
  -4  25  -3    1.29    0.33
  -5  25  -3    5.12    0.62
  -6  25  -3    2.47    0.40
  -7  25  -3    0.29    0.34
  -8  25  -3    3.42    0.48
  -9  25  -3    1.63    0.42
 -10  25  -3    0.53    0.39
 -11  25  -3    1.30    0.44
 -12  25  -3    1.38    0.41
 -12 -24   3    0.42    0.32
  11  24  -3    0.69    0.32
 -11 -24   3    1.66    0.33
 -10 -24   3    0.10    0.27
   9  24  -3   -0.05    0.30
   8  24  -3    0.99    0.30
   7  24  -3    0.60    0.28
   6  24  -3   -0.07    0.26
   5  24  -3    0.67    0.27
   4  24  -3    2.67    0.46
   3  24  -3    1.43    0.28
   2  24  -3    1.97    0.30
   1  24  -3    5.35    0.52
   0  24  -3    1.43    0.30
  -1  24  -3    1.06    0.35
  -2  24  -3    5.43    0.56
  -3  24  -3    1.75    0.32
  -4  24  -3    0.19    0.28
  -5  24  -3    7.06    0.64
  -6  24  -3    4.69    0.62
  -7  24  -3    0.44    0.33
  -8  24  -3    4.48    0.67
  -9  24  -3    8.51    0.80
 -10  24  -3    0.42    0.39
 -11  24  -3    0.91    0.43
 -12  24  -3    1.54    0.42
 -13  24  -3    0.49    0.40
 -13 -23   3   -0.38    0.33
 -12 -23   3   -0.22    0.32
  11  23  -3    1.00    0.32
 -11 -23   3    1.33    0.33
  10  23  -3    0.24    0.29
 -10 -23   3    1.05    0.30
   9  23  -3   -0.53    0.27
  -9 -23   3   -0.34    0.25
   8  23  -3    2.76    0.34
  -8 -23   3    3.11    0.41
   7  23  -3    1.90    0.30
   6  23  -3   -0.06    0.24
   5  23  -3    4.64    0.49
   4  23  -3   11.07    0.67
   3  23  -3    3.49    0.44
   2  23  -3    2.09    0.29
   1  23  -3    9.50    0.62
   0  23  -3    4.64    0.49
  -1  23  -3    0.80    0.29
  -2  23  -3   10.83    0.73
  -3  23  -3    2.52    0.33
  -4  23  -3   -0.07    0.25
  -5  23  -3    0.94    0.29
  -6  23  -3    4.11    0.58
  -7  23  -3    1.16    0.33
  -8  23  -3    0.67    0.34
  -9  23  -3    3.09    0.45
 -10  23  -3    1.90    0.44
 -11  23  -3    1.04    0.42
 -12  23  -3    5.59    0.80
 -13  23  -3    1.78    0.46
 -14  23  -3    0.43    0.49
 -14 -22   3    0.86    0.37
  13  22  -3   -0.10    0.30
 -13 -22   3    0.69    0.36
  12  22  -3   -0.33    0.29
 -12 -22   3    0.18    0.33
  11  22  -3    0.71    0.30
 -11 -22   3    1.05    0.33
  10  22  -3    0.47    0.29
 -10 -22   3    0.87    0.30
   9  22  -3   -0.41    0.26
  -9 -22   3   -0.24    0.25
   8  22  -3    1.03    0.28
  -8 -22   3    0.94    0.25
   7  22  -3    2.36    0.31
  -7 -22   3    2.67    0.37
   6  22  -3    2.19    0.30
   5  22  -3    0.56    0.24
   4  22  -3   12.79    0.73
   3  22  -3    6.29    0.50
   2  22  -3    0.28    0.21
   1  22  -3   13.85    0.76
   0  22  -3    7.77    0.54
  -1  22  -3    0.07    0.22
  -2  22  -3    7.46    0.58
  -3  22  -3   14.05    0.80
  -4  22  -3    1.84    0.29
  -5  22  -3    4.10    0.52
  -6  22  -3    4.84    0.57
  -7  22  -3    1.39    0.32
  -8  22  -3    0.50    0.32
  -9  22  -3    2.84    0.43
 -10  22  -3    3.00    0.48
 -11  22  -3   -0.07    0.37
 -12  22  -3    3.03    0.52
 -13  22  -3    2.47    0.52
 -14  22  -3    0.19    0.40
 -15 -21   3   -0.16    0.37
  14  21  -3    0.43    0.30
 -14 -21   3    0.52    0.37
  13  21  -3    0.71    0.30
 -13 -21   3    0.55    0.36
  12  21  -3   -0.51    0.28
 -12 -21   3   -0.45    0.33
  11  21  -3    1.50    0.32
 -11 -21   3    1.44    0.34
  10  21  -3    2.34    0.33
 -10 -21   3    2.82    0.35
   9  21  -3    0.30    0.26
  -9 -21   3    0.06    0.26
   8  21  -3    0.23    0.25
  -8 -21   3    0.21    0.24
   7  21  -3    4.82    0.48
  -7 -21   3    4.11    0.41
   6  21  -3    2.90    0.42
  -6 -21   3    2.77    0.34
   5  21  -3    0.12    0.21
   4  21  -3    8.03    0.52
   3  21  -3   12.16    0.68
   2  21  -3    0.09    0.19
   1  21  -3    7.66    0.49
   1  21  -3    9.29    0.54
   0  21  -3    7.78    0.48
   0  21  -3    9.29    0.55
  -1  21  -3    0.36    0.20
  -1  21  -3    0.21    0.11
  -2  21  -3    2.55    0.44
  -3  21  -3    3.37    0.43
   3 -21   3    2.73    0.33
  -4  21  -3    3.69    0.44
  -5  21  -3    1.09    0.26
  -6  21  -3    8.19    0.62
  -7  21  -3    3.72    0.52
  -8  21  -3    0.11    0.28
  -9  21  -3    3.21    0.45
 -10  21  -3    2.35    0.43
 -11  21  -3    0.18    0.38
 -12  21  -3    4.82    0.79
 -13  21  -3    3.50    0.55
 -14  21  -3   -0.14    0.49
 -15  21  -3    1.49    0.68
 -15 -20   3    0.13    0.38
  14  20  -3    1.62    0.33
 -14 -20   3    1.38    0.40
  13  20  -3    1.79    0.33
 -13 -20   3    2.09    0.40
  12  20  -3   -0.16    0.27
 -12 -20   3   -0.01    0.33
  11  20  -3    1.08    0.29
 -11 -20   3    1.21    0.34
  10  20  -3    3.17    0.46
 -10 -20   3    2.72    0.35
   9  20  -3    1.09    0.27
  -9 -20   3    1.14    0.28
   8  20  -3    0.81    0.25
  -8 -20   3    0.60    0.24
   7  20  -3    6.35    0.50
  -7 -20   3    5.79    0.44
   6  20  -3    5.38    0.46
  -6 -20   3    4.89    0.39
   5  20  -3    0.26    0.20
  -5 -20   3   -0.05    0.16
   4  20  -3    4.93    0.42
   3  20  -3    7.48    0.47
   3  20  -3    9.55    0.53
   2  20  -3    0.47    0.12
   2  20  -3    0.97    0.19
   1  20  -3    9.26    0.54
   1  20  -3    8.58    0.50
   0  20  -3   11.69    0.64
   0  20  -3   11.19    0.61
  -1  20  -3    3.36    0.35
  -1  20  -3    2.70    0.27
  -2  20  -3    2.44    0.39
  -3  20  -3    9.13    0.55
   3 -20   3    7.70    0.51
   4 -20   3    0.87    0.17
  -5  20  -3    0.05    0.21
  -6  20  -3    4.78    0.48
  -7  20  -3    3.97    0.49
  -8  20  -3    0.23    0.26
  -9  20  -3    3.36    0.42
 -10  20  -3    5.16    0.65
 -11  20  -3   -0.43    0.36
 -12  20  -3    0.80    0.41
 -13  20  -3    3.52    0.54
 -14  20  -3    0.22    0.49
 -15  20  -3   -0.28    0.65
 -16  20  -3    0.96    0.78
 -16 -19   3    0.67    0.40
  15  19  -3   -0.04    0.30
 -15 -19   3   -0.13    0.37
  14  19  -3    0.48    0.30
 -14 -19   3    0.23    0.37
  13  19  -3    2.04    0.33
 -13 -19   3    2.26    0.40
  12  19  -3    0.33    0.27
 -12 -19   3    0.22    0.32
  11  19  -3    0.35    0.26
 -11 -19   3    0.23    0.31
  10  19  -3    6.46    0.53
 -10 -19   3    6.24    0.55
   9  19  -3    2.46    0.42
  -9 -19   3    2.99    0.42
   8  19  -3   -0.08    0.21
  -8 -19   3   -0.11    0.22
   7  19  -3    4.97    0.45
  -7 -19   3    4.89    0.41
   6  19  -3    5.44    0.43
  -6 -19   3    5.19    0.39
   5  19  -3    0.44    0.19
  -5 -19   3    0.46    0.17
   4  19  -3    2.70    0.34
   4  19  -3    2.01    0.25
  -4 -19   3    2.64    0.27
   3  19  -3    7.52    0.45
   3  19  -3    6.48    0.41
   2  19  -3    1.91    0.23
   2  19  -3    2.14    0.31
   1  19  -3    2.04    0.24
   1  19  -3    2.46    0.30
   0  19  -3   19.48    0.92
   0  19  -3   18.51    0.92
  -1  19  -3    6.91    0.43
  -1  19  -3    7.91    0.47
  -2  19  -3    0.68    0.13
  -2  19  -3    0.86    0.19
  -3  19  -3    7.69    0.56
   3 -19   3   11.13    0.56
  -4  19  -3    8.84    0.55
   4 -19   3    8.62    0.53
  -5  19  -3    0.01    0.19
   5 -19   3   -0.08    0.13
  -6  19  -3    1.76    0.27
   6 -19   3    1.84    0.34
  -7  19  -3    6.87    0.56
  -8  19  -3    0.87    0.27
  -9  19  -3    0.27    0.28
 -10  19  -3    3.38    0.43
 -11  19  -3    3.16    0.46
 -12  19  -3    0.12    0.38
 -13  19  -3    1.09    0.46
 -14  19  -3    0.83    0.45
 -15  19  -3   -0.35    0.65
 -16  19  -3    1.20    0.73
  16  18  -3    0.77    0.30
 -16 -18   3    0.49    0.40
  15  18  -3    0.31    0.29
 -15 -18   3    0.06    0.38
  14  18  -3    0.43    0.29
 -14 -18   3   -0.17    0.36
  13  18  -3    1.11    0.29
 -13 -18   3    1.28    0.37
  12  18  -3    1.40    0.28
 -12 -18   3    1.33    0.35
  11  18  -3    0.10    0.23
 -11 -18   3   -0.06    0.28
  10  18  -3    3.80    0.43
 -10 -18   3    4.00    0.49
   9  18  -3    7.77    0.53
  -9 -18   3    7.11    0.51
   8  18  -3    0.09    0.20
  -8 -18   3   -0.01    0.21
   7  18  -3    4.86    0.41
  -7 -18   3    4.27    0.38
   6  18  -3    5.77    0.40
   6  18  -3    7.33    0.47
  -6 -18   3    7.47    0.43
   5  18  -3    3.27    0.33
   5  18  -3    2.97    0.26
  -5 -18   3    3.22    0.31
   4  18  -3    0.79    0.12
   4  18  -3    0.78    0.17
  -4 -18   3    0.95    0.16
   3  18  -3   10.57    0.57
   3  18  -3   11.20    0.59
  -3 -18   3   11.22    0.50
   2  18  -3    8.67    0.48
   2  18  -3    7.81    0.45
   1  18  -3    0.14    0.13
   1  18  -3    0.03    0.09
   0  18  -3    7.87    0.44
   0  18  -3    7.95    0.46
  -1  18  -3   13.26    0.67
  -1  18  -3   13.02    0.67
  -2  18  -3    0.49    0.15
  -2  18  -3    0.24    0.11
  -3  18  -3    8.41    0.54
  -4  18  -3   12.69    0.68
   4 -18   3   12.23    0.67
  -5  18  -3    3.52    0.38
   5 -18   3    3.71    0.35
  -6  18  -3    2.17    0.37
   6 -18   3    1.77    0.31
  -7  18  -3    6.90    0.54
   7 -18   3    6.71    0.47
  -8  18  -3    3.28    0.45
  -9  18  -3   -0.05    0.25
 -10  18  -3    3.58    0.56
 -11  18  -3    1.86    0.38
 -12  18  -3    0.39    0.39
 -13  18  -3    1.37    0.44
 -14  18  -3    1.69    0.52
 -15  18  -3   -1.08    0.62
 -17  18  -3    1.21    0.47
  17  17  -3    0.02    0.31
 -17 -17   3    0.20    0.39
  16  17  -3    1.26    0.31
 -16 -17   3    0.66    0.39
  15  17  -3    0.72    0.29
 -15 -17   3    0.15    0.38
  14  17  -3   -0.01    0.27
 -14 -17   3   -0.49    0.34
  13  17  -3    0.53    0.26
 -13 -17   3    0.02    0.33
  12  17  -3    1.42    0.27
 -12 -17   3    1.12    0.33
  11  17  -3   -0.12    0.22
 -11 -17   3   -0.20    0.27
  10  17  -3    1.12    0.23
 -10 -17   3    1.28    0.28
   9  17  -3    3.51    0.39
  -9 -17   3    3.92    0.42
   8  17  -3    0.54    0.19
  -8 -17   3    0.16    0.21
   7  17  -3    3.40    0.36
   7  17  -3    3.55    0.28
  -7 -17   3    3.39    0.37
   6  17  -3   12.42    0.64
   6  17  -3   12.03    0.63
  -6 -17   3   12.52    0.59
   5  17  -3    3.63    0.28
   5  17  -3    4.28    0.34
  -5 -17   3    3.65    0.32
   4  17  -3    0.49    0.11
   4  17  -3    0.42    0.15
  -4 -17   3    0.52    0.14
   3  17  -3   12.76    0.64
   3  17  -3   12.60    0.64
  -3 -17   3   13.15    0.56
   2  17  -3   15.42    0.74
   2  17  -3   14.83    0.73
  -2 -17   3   14.90    0.63
   1  17  -3    1.42    0.23
   1  17  -3    1.05    0.19
   0  17  -3    9.78    0.51
   0  17  -3    9.50    0.51
  -1  17  -3   13.19    0.67
  -1  17  -3   13.64    0.67
  -2  17  -3    2.18    0.26
  -2  17  -3    1.83    0.22
  -3  17  -3    4.91    0.38
  -4  17  -3   17.77    0.87
   4 -17   3   17.69    0.89
  -5  17  -3    9.32    0.54
   5 -17   3    8.74    0.53
  -6  17  -3    0.12    0.17
   6 -17   3    0.11    0.14
  -7  17  -3    8.09    0.57
   7 -17   3    8.46    0.52
  -8  17  -3    5.41    0.50
   8 -17   3    5.75    0.43
  -9  17  -3   -0.14    0.23
 -10  17  -3    3.02    0.54
 -11  17  -3    2.17    0.38
 -12  17  -3   -0.35    0.33
 -13  17  -3    0.13    0.41
 -14  17  -3    1.10    0.47
 -15  17  -3    0.21    0.65
 -17  17  -3    1.73    0.50
  17  16  -3   -0.16    0.29
 -17 -16   3   -0.82    0.37
  16  16  -3    1.39    0.31
 -16 -16   3    0.60    0.40
  15  16  -3    1.27    0.30
 -15 -16   3    0.91    0.38
  14  16  -3    0.12    0.26
 -14 -16   3    0.05    0.35
  13  16  -3    1.33    0.27
 -13 -16   3    0.77    0.35
  12  16  -3    3.58    0.42
 -12 -16   3    3.69    0.51
  11  16  -3    1.08    0.23
 -11 -16   3    0.86    0.30
  10  16  -3    0.24    0.19
 -10 -16   3   -0.09    0.24
   9  16  -3    3.86    0.36
  -9 -16   3    4.09    0.41
   8  16  -3    1.71    0.21
   8  16  -3    1.41    0.23
  -8 -16   3    1.87    0.25
   7  16  -3    0.69    0.17
   7  16  -3    0.69    0.12
  -7 -16   3    0.63    0.18
   6  16  -3   14.33    0.71
   6  16  -3   14.32    0.72
  -6 -16   3   14.68    0.66
   5  16  -3   15.84    0.81
   5  16  -3   16.99    0.80
  -5 -16   3   17.34    0.72
   4  16  -3    0.22    0.09
   4  16  -3    0.37    0.13
  -4 -16   3    0.62    0.13
   3  16  -3   10.76    0.55
   3  16  -3   10.74    0.55
  -3 -16   3   10.89    0.48
   2  16  -3   30.31    1.38
   2  16  -3   31.60    1.43
  -2 -16   3   30.63    1.21
   1  16  -3    3.14    0.25
   1  16  -3    3.56    0.27
   0  16  -3    7.33    0.40
   0  16  -3    6.70    0.39
  -1  16  -3   19.30    0.91
  -1  16  -3   20.11    0.94
  -2  16  -3    7.59    0.42
  -2  16  -3    7.65    0.43
  -3  16  -3    0.63    0.15
  -3  16  -3    0.77    0.12
  -4  16  -3   12.91    0.67
   4 -16   3   13.39    0.68
  -5  16  -3   12.22    0.65
   5 -16   3   12.15    0.65
  -6  16  -3   -0.02    0.15
   6 -16   3   -0.06    0.12
  -7  16  -3   15.09    0.78
   7 -16   3   13.63    0.75
  -8  16  -3   19.27    0.99
   8 -16   3   18.67    0.97
  -9  16  -3    0.04    0.22
 -10  16  -3    4.98    0.56
 -11  16  -3    8.19    0.68
 -12  16  -3    2.11    0.39
 -13  16  -3    0.97    0.42
 -14  16  -3    2.17    0.50
 -15  16  -3    1.26    0.64
 -17  16  -3    0.74    0.47
 -18  16  -3    1.23    0.49
  18  15  -3    0.99    0.32
 -18 -15   3    0.49    0.41
  17  15  -3   -0.45    0.29
 -17 -15   3   -0.73    0.38
  16  15  -3    1.25    0.32
 -16 -15   3    0.74    0.39
  15  15  -3    2.11    0.32
 -15 -15   3    1.36    0.40
  14  15  -3    1.61    0.29
 -14 -15   3    1.06    0.36
  13  15  -3    1.90    0.28
 -13 -15   3    1.62    0.36
  12  15  -3    6.50    0.48
 -12 -15   3    5.99    0.57
  11  15  -3    1.00    0.22
 -11 -15   3    0.86    0.28
  10  15  -3   -0.06    0.17
 -10 -15   3    0.14    0.24
   9  15  -3    2.32    0.30
   9  15  -3    2.24    0.25
  -9 -15   3    1.84    0.26
   8  15  -3    3.05    0.27
   8  15  -3    2.99    0.30
  -8 -15   3    3.62    0.37
   7  15  -3    0.09    0.13
   7  15  -3    0.04    0.10
  -7 -15   3    0.29    0.16
   6  15  -3    0.56    0.14
   6  15  -3    0.56    0.11
  -6 -15   3    0.69    0.15
   5  15  -3   10.15    0.54
   5  15  -3   10.45    0.54
  -5 -15   3   11.01    0.49
   4  15  -3    4.40    0.30
   4  15  -3    4.00    0.28
  -4 -15   3    4.67    0.28
   3  15  -3    4.30    0.30
   3  15  -3    4.60    0.29
  -3 -15   3    4.66    0.27
   2  15  -3   33.34    1.50
   2  15  -3   34.30    1.55
  -2 -15   3   33.43    1.31
   1  15  -3   16.24    0.77
   1  15  -3   16.83    0.79
  -1 -15   3   16.29    0.66
   0  15  -3    1.64    0.20
   0  15  -3    1.53    0.18
  -1  15  -3   24.24    1.13
  -1  15  -3   25.84    1.18
  -2  15  -3   14.65    0.70
  -2  15  -3   14.85    0.72
  -3  15  -3    0.37    0.10
  -3  15  -3    0.37    0.12
  -4  15  -3   15.74    0.78
   4 -15   3   16.29    0.80
  -5  15  -3   16.89    0.84
   5 -15   3   17.20    0.85
  -6  15  -3    0.25    0.15
   6 -15   3    0.38    0.14
  -7  15  -3    4.76    0.40
   7 -15   3    3.79    0.33
  -8  15  -3   11.50    0.68
   8 -15   3   11.94    0.65
  -9  15  -3    2.42    0.41
   9 -15   3    2.81    0.32
 -10  15  -3    0.78    0.26
 -11  15  -3    3.56    0.55
 -12  15  -3    1.67    0.36
 -13  15  -3   -0.46    0.34
 -14  15  -3    3.21    0.55
 -15  15  -3    6.51    0.78
 -17  15  -3    0.54    0.47
 -18  15  -3    1.47    0.49
  18  14  -3    0.89    0.32
 -18 -14   3    0.33    0.41
  17  14  -3    0.27    0.30
 -17 -14   3    0.03    0.39
  16  14  -3    0.04    0.29
 -16 -14   3   -0.10    0.37
  15  14  -3    4.72    0.50
 -15 -14   3    2.99    0.43
  14  14  -3    1.49    0.28
 -14 -14   3    1.15    0.36
  13  14  -3    0.54    0.24
 -13 -14   3    0.83    0.32
  12  14  -3    5.98    0.46
 -12 -14   3    5.77    0.56
  11  14  -3    8.20    0.50
 -11 -14   3    7.35    0.56
  10  14  -3    2.28    0.31
  10  14  -3    2.24    0.25
 -10 -14   3    1.56    0.27
   9  14  -3   11.39    0.61
   9  14  -3   12.25    0.60
  -9 -14   3   11.95    0.62
   8  14  -3    8.26    0.45
   8  14  -3    8.24    0.46
  -8 -14   3    8.14    0.47
   7  14  -3    0.83    0.12
   7  14  -3    1.18    0.15
  -7 -14   3    1.10    0.18
   6  14  -3    2.40    0.23
   6  14  -3    2.65    0.23
  -6 -14   3    2.76    0.26
   5  14  -3    7.66    0.42
   5  14  -3    7.60    0.42
  -5 -14   3    8.12    0.39
   4  14  -3    9.61    0.49
   4  14  -3    9.75    0.49
  -4 -14   3    9.84    0.44
   3  14  -3    0.93    0.16
   3  14  -3    0.69    0.12
  -3 -14   3    0.86    0.12
   2  14  -3   13.68    0.64
   2  14  -3   13.90    0.67
  -2 -14   3   13.47    0.56
   1  14  -3   20.49    0.94
   1  14  -3   19.80    0.91
  -1 -14   3   19.56    0.79
   0  14  -3   -0.02    0.07
   0  14  -3    0.06    0.08
  -1  14  -3   20.57    0.96
  -1  14  -3   21.77    1.00
  -2  14  -3   17.99    0.85
  -2  14  -3   19.14    0.89
  -3  14  -3    1.02    0.17
  -3  14  -3    1.27    0.20
  -4  14  -3   16.37    0.79
  -5  14  -3   24.43    1.15
   5 -14   3   25.16    1.18
  -6  14  -3    5.63    0.39
   6 -14   3    5.50    0.38
  -7  14  -3    3.14    0.34
  -8  14  -3   10.78    0.64
   8 -14   3   11.19    0.62
  -9  14  -3    2.25    0.29
   9 -14   3    2.07    0.30
 -10  14  -3   -0.30    0.21
  10 -14   3    0.00    0.14
 -11  14  -3    5.06    0.53
 -12  14  -3    4.28    0.57
 -13  14  -3   -0.06    0.35
 -14  14  -3    1.36    0.45
 -15  14  -3    1.34    0.57
 -17  14  -3   -0.25    0.43
 -18  14  -3    1.69    0.50
 -19 -13   3   -0.17    0.40
  18  13  -3    1.71    0.34
 -18 -13   3    0.82    0.41
  17  13  -3    0.60    0.31
 -17 -13   3    0.21    0.40
  16  13  -3    0.21    0.29
 -16 -13   3   -0.38    0.36
  15  13  -3    1.62    0.30
 -15 -13   3    1.13    0.37
  14  13  -3    0.94    0.26
 -14 -13   3    0.50    0.33
  13  13  -3   -0.18    0.22
 -13 -13   3    0.18    0.30
  12  13  -3    1.93    0.25
 -12 -13   3    1.56    0.31
  11  13  -3    3.52    0.36
  11  13  -3    2.89    0.34
 -11 -13   3    2.90    0.43
  10  13  -3    0.31    0.13
  10  13  -3    0.46    0.16
 -10 -13   3    0.75    0.23
   9  13  -3    7.72    0.44
  -9 -13   3    7.53    0.49
   8  13  -3   11.32    0.58
   8  13  -3   11.54    0.57
  -8 -13   3   11.41    0.57
   7  13  -3    2.73    0.24
   7  13  -3    2.98    0.23
  -7 -13   3    3.35    0.29
   6  13  -3    1.43    0.18
   6  13  -3    1.30    0.19
  -6 -13   3    1.23    0.16
   5  13  -3    7.52    0.41
   5  13  -3    7.43    0.39
  -5 -13   3    7.99    0.38
   4  13  -3    6.87    0.36
   4  13  -3    6.72    0.37
  -4 -13   3    6.93    0.34
   3  13  -3    0.07    0.07
   3  13  -3    0.18    0.09
  -3 -13   3    0.16    0.08
   2  13  -3   29.25    1.32
   2  13  -3   28.43    1.27
  -2 -13   3   28.04    1.11
   1  13  -3   28.10    1.25
   1  13  -3   28.82    1.30
  -1 -13   3   27.82    1.09
   0  13  -3    2.29    0.19
   0  13  -3    2.67    0.20
   0 -13   3    2.46    0.15
  -1  13  -3   19.67    0.91
  -1  13  -3   18.78    0.87
  -2  13  -3   35.88    1.63
  -2  13  -3   35.31    1.57
  -3  13  -3    5.37    0.32
  -3  13  -3    5.49    0.32
  -4  13  -3    5.44    0.33
  -5  13  -3   22.23    1.04
   5 -13   3   22.39    1.07
  -6  13  -3   13.83    0.72
   6 -13   3   14.87    0.74
  -7  13  -3    0.47    0.16
   7 -13   3    0.29    0.12
  -8  13  -3   11.55    0.64
   8 -13   3   11.84    0.64
  -9  13  -3   12.97    0.72
   9 -13   3   12.89    0.70
 -10  13  -3    0.92    0.24
  10 -13   3    1.13    0.18
 -11  13  -3    1.55    0.29
 -12  13  -3    4.83    0.57
 -13  13  -3    0.83    0.34
 -14  13  -3    0.12    0.41
 -15  13  -3    3.17    0.61
 -16  13  -3    0.23    0.40
 -17  13  -3   -0.27    0.43
 -18  13  -3    0.60    0.47
 -19  13  -3    1.72    0.51
  19  12  -3    0.22    0.31
 -19 -12   3   -0.42    0.38
  18  12  -3    1.24    0.33
 -18 -12   3    0.48    0.40
  17  12  -3    0.97    0.31
 -17 -12   3    0.38    0.39
  16  12  -3    0.27    0.28
 -16 -12   3   -0.23    0.37
  15  12  -3    6.78    0.53
 -15 -12   3    5.57    0.61
  14  12  -3    1.55    0.27
 -14 -12   3    1.58    0.34
  13  12  -3   -0.13    0.21
 -13 -12   3    0.43    0.30
  12  12  -3    2.62    0.36
  12  12  -3    2.14    0.33
 -12 -12   3    2.19    0.32
  11  12  -3    9.00    0.53
  11  12  -3    9.27    0.52
 -11 -12   3    9.01    0.58
  10  12  -3    4.56    0.34
  10  12  -3    4.99    0.36
 -10 -12   3    4.75    0.42
   9  12  -3    0.14    0.10
   9  12  -3    0.01    0.12
  -9 -12   3    0.31    0.19
   8  12  -3   16.61    0.78
   8  12  -3   15.18    0.73
  -8 -12   3   15.08    0.70
   7  12  -3    4.17    0.28
   7  12  -3    4.01    0.27
  -7 -12   3    4.06    0.31
   6  12  -3    0.11    0.09
   6  12  -3    0.25    0.08
  -6 -12   3    0.23    0.12
   5  12  -3   15.45    0.72
   5  12  -3   14.65    0.69
  -5 -12   3   15.02    0.64
   4  12  -3   10.03    0.50
   4  12  -3   10.00    0.48
  -4 -12   3   10.07    0.44
   3  12  -3    1.21    0.15
   3  12  -3    1.20    0.16
  -3 -12   3    1.24    0.15
   2  12  -3    0.59    0.08
   2  12  -3    0.48    0.09
  -2 -12   3    0.51    0.08
   1  12  -3   23.17    1.07
   1  12  -3   23.44    1.03
  -1 -12   3   22.53    0.90
   0  12  -3    4.89    0.29
   0  12  -3    5.13    0.27
   0 -12   3    4.80    0.23
  -1  12  -3    5.44    0.30
  -1  12  -3    5.09    0.29
  -2  12  -3   10.12    0.48
  -2  12  -3    9.74    0.50
  -3  12  -3   12.27    0.60
  -3  12  -3   12.28    0.59
  -4  12  -3    0.16    0.09
  -5  12  -3    7.54    0.41
   5 -12   3    7.01    0.41
  -6  12  -3   14.85    0.75
   6 -12   3   15.49    0.76
  -7  12  -3    0.90    0.16
   7 -12   3    0.82    0.14
  -8  12  -3    8.22    0.49
   8 -12   3    7.94    0.48
  -9  12  -3   15.84    0.83
   9 -12   3   16.26    0.83
 -10  12  -3    3.39    0.39
  10 -12   3    3.39    0.33
 -11  12  -3    3.90    0.45
  11 -12   3    3.39    0.34
 -12  12  -3    8.44    0.64
 -13  12  -3    4.18    0.57
 -14  12  -3   -0.03    0.38
 -16  12  -3    0.28    0.39
 -17  12  -3    0.09    0.42
 -18  12  -3    0.41    0.44
 -19  12  -3    1.27    0.49
  19  11  -3    0.29    0.31
 -19 -11   3   -0.92    0.38
  18  11  -3    0.89    0.32
 -18 -11   3    0.26    0.40
  17  11  -3    1.80    0.34
 -17 -11   3    1.41    0.41
  16  11  -3   -0.11    0.28
 -16 -11   3   -0.19    0.36
 -15 -11   3    1.39    0.36
 -14 -11   3    4.87    0.57
 -13 -11   3    0.93    0.29
  12  11  -3    0.78    0.21
 -12 -11   3    0.86    0.26
  11  11  -3    3.52    0.33
 -11 -11   3    3.75    0.42
  10  11  -3    8.89    0.49
  10  11  -3    9.17    0.51
 -10 -11   3    9.14    0.53
   9  11  -3    0.91    0.18
   9  11  -3    0.70    0.14
  -9 -11   3    0.69    0.19
   8  11  -3   13.10    0.62
  -8 -11   3   12.80    0.60
   7  11  -3   24.97    1.10
  -7 -11   3   24.34    1.00
   6  11  -3    0.02    0.09
   6  11  -3    0.03    0.08
  -6 -11   3    0.03    0.11
   5  11  -3   11.66    0.56
   5  11  -3   12.90    0.58
  -5 -11   3   11.56    0.52
   4  11  -3   17.11    0.80
   4  11  -3   17.78    0.83
  -4 -11   3   18.37    0.72
   3  11  -3   15.39    0.68
   3  11  -3   14.64    0.70
  -3 -11   3   14.66    0.61
   2  11  -3    5.77    0.30
   2  11  -3    5.82    0.31
  -2 -11   3    5.92    0.27
   1  11  -3   41.29    1.84
   1  11  -3   40.61    1.77
  -1 -11   3   39.56    1.55
   0  11  -3   21.87    1.02
   0  11  -3   22.67    0.98
   0 -11   3   21.47    0.85
  -1  11  -3    0.30    0.07
  -1  11  -3    0.20    0.07
  -2  11  -3   26.31    1.19
  -2  11  -3   27.45    1.24
  -3  11  -3    6.47    0.33
  -3  11  -3    5.74    0.33
  -4  11  -3    3.21    0.23
  -5  11  -3    2.00    0.21
   5 -11   3    1.78    0.20
  -6  11  -3    4.91    0.34
   6 -11   3    5.96    0.35
  -7  11  -3    2.45    0.27
   7 -11   3    2.79    0.26
  -8  11  -3    4.45    0.35
   8 -11   3    4.47    0.33
  -9  11  -3   11.81    0.65
   9 -11   3   12.13    0.64
 -10  11  -3    1.62    0.25
  10 -11   3    1.88    0.27
 -11  11  -3    0.08    0.21
  11 -11   3   -0.08    0.13
 -12  11  -3    6.45    0.55
 -13  11  -3    3.64    0.57
 -14  11  -3   -0.56    0.33
 -16  11  -3    2.94    0.47
 -17  11  -3   -0.26    0.41
 -18  11  -3    0.09    0.43
 -19  11  -3    0.91    0.48
  19  10  -3   -0.21    0.31
 -19 -10   3   -0.48    0.38
 -18 -10   3   -0.10    0.39
 -17 -10   3    1.25    0.39
 -16 -10   3    0.35    0.36
 -15 -10   3    0.13    0.33
 -15 -10   3    0.29    0.30
 -14 -10   3    2.56    0.36
 -14 -10   3    3.46    0.47
  13  10  -3    2.89    0.36
 -13 -10   3    3.33    0.41
 -13 -10   3    3.52    0.47
  12  10  -3   -0.07    0.15
 -12 -10   3    0.04    0.24
 -12 -10   3   -0.25    0.20
  11  10  -3    4.06    0.33
 -11 -10   3    3.87    0.36
 -11 -10   3    3.69    0.41
  10  10  -3    6.38    0.40
 -10 -10   3    5.99    0.44
 -10 -10   3    6.45    0.42
   9  10  -3    1.29    0.17
  -9 -10   3    1.02    0.19
   8  10  -3    2.45    0.23
   8  10  -3    2.07    0.21
  -8 -10   3    2.63    0.28
   7  10  -3   15.24    0.70
   7  10  -3   16.21    0.74
  -7 -10   3   14.60    0.66
   6  10  -3    4.81    0.30
   6  10  -3    5.00    0.27
  -6 -10   3    4.71    0.29
   5  10  -3    6.02    0.32
   5  10  -3    5.57    0.29
  -5 -10   3    5.56    0.30
   4  10  -3   18.43    0.82
   4  10  -3   17.97    0.86
  -4 -10   3   18.88    0.74
   3  10  -3    7.03    0.37
   3  10  -3    7.94    0.36
  -3 -10   3    7.42    0.33
   2  10  -3    0.91    0.12
   2  10  -3    0.79    0.12
  -2 -10   3    0.83    0.11
   1  10  -3   47.53    2.01
   1  10  -3   44.73    2.09
  -1 -10   3   46.67    1.76
   0  10  -3   41.48    1.92
   0  10  -3   43.31    1.84
  -1  10  -3    2.08    0.16
  -1  10  -3    2.28    0.15
  -2  10  -3   22.83    1.03
  -2  10  -3   23.67    1.07
  -3  10  -3   24.39    1.04
  -3  10  -3   21.86    1.07
  -4  10  -3    0.90    0.14
  -5  10  -3   10.74    0.51
   5 -10   3    9.81    0.53
  -6  10  -3   30.72    1.38
   6 -10   3   30.42    1.43
  -7  10  -3    4.48    0.32
   7 -10   3    4.61    0.31
  -8  10  -3    0.68    0.15
   8 -10   3    0.67    0.13
  -9  10  -3   13.67    0.72
   9 -10   3   14.30    0.72
 -10  10  -3    4.35    0.39
  10 -10   3    4.61    0.35
 -11  10  -3    0.47    0.21
  11 -10   3    0.42    0.14
 -12  10  -3    1.73    0.29
  12 -10   3    1.87    0.29
 -13  10  -3    2.41    0.35
 -14  10  -3   -0.01    0.36
 -15  10  -3    0.17    0.31
 -16  10  -3    1.94    0.41
 -17  10  -3    2.42    0.47
 -18  10  -3   -0.34    0.42
 -19  10  -3    0.85    0.46
 -20  10  -3    0.30    0.44
  20   9  -3    0.65    0.35
 -20  -9   3   -0.54    0.37
 -19  -9   3   -0.44    0.38
 -18  -9   3   -0.75    0.37
 -18  -9   3   -0.38    0.37
 -17  -9   3    1.69    0.38
 -17  -9   3    1.02    0.39
 -16  -9   3    0.63    0.36
 -16  -9   3    1.11    0.35
 -15  -9   3   -0.41    0.31
 -15  -9   3   -0.11    0.29
 -14  -9   3    4.70    0.50
 -14  -9   3    3.82    0.50
  13   9  -3    3.64    0.35
 -13  -9   3    4.22    0.49
 -13  -9   3    4.23    0.45
  12   9  -3    0.40    0.14
 -12  -9   3    0.02    0.20
 -12  -9   3    0.16    0.24
  11   9  -3    1.88    0.27
 -11  -9   3    1.82    0.23
 -11  -9   3    2.57    0.36
  10   9  -3   12.51    0.62
 -10  -9   3   11.88    0.62
 -10  -9   3   11.63    0.60
   9   9  -3    1.67    0.21
  -9  -9   3    1.32    0.16
  -9  -9   3    1.38    0.19
   8   9  -3    5.51    0.32
  -8  -9   3    4.87    0.31
  -8  -9   3    4.86    0.33
   7   9  -3   29.46    1.27
  -7  -9   3   25.41    1.10
   6   9  -3   12.90    0.63
   6   9  -3   13.18    0.60
  -6  -9   3   13.25    0.56
   5   9  -3   -0.04    0.09
   5   9  -3   -0.02    0.06
  -5  -9   3   -0.02    0.09
   4   9  -3   20.84    0.92
   4   9  -3   21.39    0.96
  -4  -9   3   20.43    0.83
   3   9  -3   34.36    1.45
   3   9  -3   32.47    1.51
  -3  -9   3   33.28    1.29
   2   9  -3    0.86    0.10
   2   9  -3    0.74    0.10
  -2  -9   3    0.88    0.10
   1   9  -3    7.04    0.38
   1   9  -3    8.02    0.36
  -1  -9   3    7.91    0.32
   0   9  -3   91.47    3.88
   0   9  -3   88.63    4.03
  -1   9  -3    3.88    0.23
  -1   9  -3    4.44    0.22
  -2   9  -3   25.62    1.14
  -2   9  -3   26.03    1.18
  -3   9  -3   44.43    1.82
  -3   9  -3   38.79    1.89
  -4   9  -3   14.94    0.69
  -5   9  -3    3.63    0.23
   5  -9   3    3.15    0.24
  -6   9  -3   32.61    1.47
   6  -9   3   33.35    1.53
  -7   9  -3   41.28    1.82
   7  -9   3   40.59    1.89
  -8   9  -3    1.33    0.17
   8  -9   3    1.02    0.15
  -9   9  -3   16.73    0.82
   9  -9   3   16.92    0.84
 -10   9  -3    6.85    0.46
  10  -9   3    6.95    0.43
 -11   9  -3    0.78    0.22
  11  -9   3    0.63    0.15
 -12   9  -3    0.95    0.25
  12  -9   3    1.39    0.19
 -13   9  -3    2.05    0.33
 -14   9  -3    0.69    0.33
 -15   9  -3   -0.18    0.29
 -16   9  -3    1.32    0.38
 -17   9  -3    0.27    0.38
 -18   9  -3    0.04    0.41
 -19   9  -3    1.06    0.45
 -20   9  -3    0.98    0.45
 -20  -8   3    0.02    0.38
 -19  -8   3   -0.57    0.38
 -19  -8   3   -0.62    0.39
 -18  -8   3   -0.91    0.37
 -18  -8   3   -0.25    0.38
 -17  -8   3    0.05    0.37
 -17  -8   3    0.59    0.37
 -16  -8   3    0.93    0.35
 -16  -8   3    1.07    0.35
 -15  -8   3   -0.41    0.29
 -15  -8   3   -0.28    0.29
 -14  -8   3    0.64    0.28
 -14  -8   3    0.61    0.27
  13   8  -3    5.38    0.39
 -13  -8   3    6.03    0.49
 -13  -8   3    5.60    0.49
  12   8  -3    0.50    0.13
 -12  -8   3    0.66    0.21
 -12  -8   3    0.49    0.23
  11   8  -3    5.23    0.34
 -11  -8   3    4.32    0.38
 -11  -8   3    4.91    0.40
  10   8  -3    7.07    0.40
 -10  -8   3    6.49    0.41
 -10  -8   3    6.46    0.42
   9   8  -3    4.87    0.31
  -9  -8   3    4.82    0.32
  -9  -8   3    5.10    0.35
   8   8  -3    0.90    0.11
  -8  -8   3    1.06    0.15
  -8  -8   3    0.77    0.13
   7   8  -3   17.57    0.80
  -7  -8   3   16.82    0.77
  -7  -8   3   16.16    0.70
   6   8  -3   20.65    0.95
  -6  -8   3   20.75    0.91
  -6  -8   3   19.85    0.82
   5   8  -3   -0.01    0.05
   5   8  -3    0.05    0.07
  -5  -8   3    0.06    0.07
   4   8  -3   45.41    2.04
   4   8  -3   46.37    1.96
  -4  -8   3   44.14    1.74
   3   8  -3   25.19    1.06
   3   8  -3   23.41    1.11
  -3  -8   3   24.45    0.95
   2   8  -3    2.64    0.17
   2   8  -3    3.20    0.16
  -2  -8   3    3.16    0.16
   1   8  -3    0.70    0.10
   1   8  -3    0.94    0.09
   0   8  -3   42.05    1.96
   0   8  -3   45.07    1.89
  -1   8  -3    6.19    0.33
  -1   8  -3    6.94    0.32
  -2   8  -3    9.56    0.48
  -2   8  -3   10.18    0.46
  -3   8  -3   72.57    2.93
  -3   8  -3   62.85    3.04
  -4   8  -3   46.44    2.03
  -5   8  -3    0.54    0.09
   5  -8   3    0.31    0.08
  -6   8  -3   10.66    0.50
   6  -8   3    9.31    0.52
  -7   8  -3   28.78    1.32
   7  -8   3   29.91    1.37
  -8   8  -3    0.81    0.14
   8  -8   3    0.64    0.12
  -9   8  -3    7.89    0.46
   9  -8   3    8.10    0.46
 -10   8  -3   18.40    0.90
  10  -8   3   18.03    0.90
 -11   8  -3    0.57    0.20
  11  -8   3    0.77    0.15
 -12   8  -3    1.13    0.25
  12  -8   3    0.53    0.15
 -13   8  -3    3.84    0.52
  13  -8   3    3.64    0.35
 -14   8  -3    1.48    0.31
 -15   8  -3   -0.41    0.28
 -16   8  -3    0.95    0.36
 -17   8  -3    0.78    0.39
 -18   8  -3   -0.36    0.38
 -19   8  -3    0.18    0.43
 -20   8  -3    1.09    0.45
 -20  -7   3   -0.10    0.39
 -20  -7   3   -0.38    0.38
 -19  -7   3    0.29    0.40
 -19  -7   3   -0.04    0.39
 -18  -7   3   -0.17    0.37
 -18  -7   3   -0.75    0.37
 -17  -7   3    0.54    0.37
 -17  -7   3    0.02    0.35
 -16  -7   3    1.25    0.35
 -16  -7   3    1.57    0.36
 -15  -7   3    0.47    0.30
 -15  -7   3   -0.38    0.29
 -14  -7   3    0.53    0.28
 -14  -7   3    0.45    0.27
  13   7  -3    3.15    0.31
 -13  -7   3    3.00    0.41
 -13  -7   3    3.69    0.42
  12   7  -3    2.37    0.28
 -12  -7   3    2.82    0.36
 -12  -7   3    2.77    0.38
  11   7  -3    1.24    0.22
 -11  -7   3    1.02    0.20
 -11  -7   3    1.37    0.22
  10   7  -3   13.14    0.64
 -10  -7   3   12.92    0.60
 -10  -7   3   12.55    0.64
   9   7  -3   16.12    0.75
  -9  -7   3   14.16    0.67
  -9  -7   3   15.74    0.73
   8   7  -3    0.41    0.09
  -8  -7   3    0.39    0.11
  -8  -7   3    0.25    0.13
   7   7  -3   10.76    0.51
  -7  -7   3   10.11    0.46
  -7  -7   3    9.77    0.49
   6   7  -3   27.93    1.29
  -6  -7   3   29.13    1.24
  -6  -7   3   27.49    1.11
   5   7  -3    1.33    0.14
  -5  -7   3    1.46    0.14
  -5  -7   3    1.62    0.14
   4   7  -3   11.91    0.51
   4   7  -3   11.12    0.54
  -4  -7   3   11.01    0.47
   3   7  -3   11.15    0.54
   3   7  -3   11.85    0.52
  -3  -7   3   11.68    0.47
   2   7  -3    6.47    0.28
   2   7  -3    5.83    0.29
  -2  -7   3    5.36    0.25
   1   7  -3   14.32    0.60
   1   7  -3   12.71    0.63
   0   7  -3    8.27    0.36
   0   7  -3    7.30    0.38
  -1   7  -3    3.77    0.22
  -1   7  -3    4.50    0.21
  -2   7  -3    0.30    0.06
  -2   7  -3    0.30    0.06
  -3   7  -3   55.40    2.56
  -3   7  -3   58.60    2.47
  -4   7  -3   65.39    2.75
   4  -7   3   61.33    2.85
  -5   7  -3    1.98    0.15
   5  -7   3    1.64    0.16
  -6   7  -3   42.59    1.80
   6  -7   3   39.03    1.86
  -7   7  -3   47.03    2.02
   7  -7   3   44.59    2.09
  -8   7  -3    5.59    0.34
   8  -7   3    5.74    0.35
  -9   7  -3    8.54    0.47
   9  -7   3    8.10    0.46
 -10   7  -3   20.27    0.97
  10  -7   3   20.07    0.98
 -11   7  -3    8.74    0.54
  11  -7   3    9.24    0.52
 -12   7  -3    1.28    0.25
  12  -7   3    0.64    0.16
 -13   7  -3    5.28    0.54
  13  -7   3    6.46    0.44
 -14   7  -3    1.78    0.30
 -15   7  -3   -0.08    0.27
 -16   7  -3    1.56    0.36
 -17   7  -3    1.83    0.41
 -18   7  -3   -0.04    0.38
 -19   7  -3    0.68    0.43
 -20   7  -3    1.24    0.46
 -20  -6   3   -0.24    0.39
 -20  -6   3    0.89    0.42
 -19  -6   3    0.90    0.41
 -19  -6   3    0.10    0.39
 -18  -6   3    0.08    0.38
 -17  -6   3    1.07    0.37
 -17  -6   3    1.89    0.39
 -16  -6   3    0.90    0.33
 -16  -6   3    2.01    0.36
 -15  -6   3    0.25    0.29
 -15  -6   3   -0.06    0.28
 -14  -6   3    1.26    0.29
 -14  -6   3    1.16    0.28
  13   6  -3    3.33    0.30
 -13  -6   3    3.73    0.42
 -13  -6   3    3.08    0.41
  12   6  -3    2.42    0.27
 -12  -6   3    2.29    0.37
 -12  -6   3    2.79    0.37
  11   6  -3    0.20    0.10
 -11  -6   3    0.08    0.16
 -11  -6   3    0.35    0.18
  10   6  -3    7.25    0.40
 -10  -6   3    6.84    0.41
 -10  -6   3    6.86    0.42
   9   6  -3   15.17    0.73
  -9  -6   3   14.82    0.66
  -9  -6   3   15.01    0.72
   8   6  -3    1.38    0.17
  -8  -6   3    1.36    0.21
  -8  -6   3    1.47    0.19
   7   6  -3   10.22    0.48
  -7  -6   3    9.29    0.44
  -7  -6   3    9.84    0.47
   6   6  -3   33.57    1.58
  -6  -6   3   36.61    1.53
  -6  -6   3   34.25    1.35
   5   6  -3    4.46    0.26
  -5  -6   3    5.27    0.25
  -5  -6   3    5.45    0.26
   4   6  -3    3.75    0.20
  -4  -6   3    3.85    0.20
  -4  -6   3    3.50    0.19
   3   6  -3   27.74    1.37
   3   6  -3   31.97    1.31
  -3  -6   3   31.15    1.16
   2   6  -3   41.38    1.86
   1   6  -3   18.59    0.84
  -1  -6   3   18.33    0.85
   0   6  -3   12.79    0.61
   0  -6   3   13.44    0.61
  -1   6  -3    2.06    0.14
  -2   6  -3   14.20    0.61
  -2   6  -3   13.18    0.64
  -3   6  -3    7.00    0.37
  -3   6  -3    8.00    0.36
  -4   6  -3   16.34    0.70
   4  -6   3   14.43    0.72
  -5   6  -3   15.77    0.67
   5  -6   3   13.50    0.69
  -6   6  -3   12.99    0.58
   6  -6   3   11.78    0.61
  -7   6  -3   45.15    1.92
   7  -6   3   42.11    1.99
  -8   6  -3   15.68    0.74
   8  -6   3   15.41    0.76
  -9   6  -3    0.53    0.13
   9  -6   3    0.38    0.11
 -10   6  -3   17.95    0.85
  10  -6   3   17.01    0.86
 -11   6  -3   13.79    0.74
  11  -6   3   14.18    0.72
 -12   6  -3   -0.17    0.21
  12  -6   3   -0.03    0.12
 -13   6  -3    6.43    0.50
  13  -6   3    5.80    0.43
 -14   6  -3   14.33    0.83
 -15   6  -3    1.98    0.33
 -16   6  -3    0.60    0.32
 -17   6  -3    2.30    0.41
 -18   6  -3    2.50    0.45
 -19   6  -3   -0.24    0.40
 -20   6  -3    0.84    0.45
 -20  -5   3    0.37    0.39
 -19  -5   3    1.40    0.41
 -19  -5   3    0.35    0.37
 -18  -5   3   -0.30    0.36
 -18  -5   3    1.32    0.41
 -17  -5   3    0.19    0.33
 -17  -5   3    0.40    0.37
 -16  -5   3    7.14    0.64
 -16  -5   3    5.52    0.56
 -15  -5   3    1.30    0.31
 -15  -5   3    2.09    0.34
 -14  -5   3    0.62    0.28
 -14  -5   3    0.76    0.26
  13   5  -3    9.18    0.52
 -13  -5   3    9.50    0.59
 -13  -5   3    8.20    0.54
  12   5  -3    3.65    0.32
 -12  -5   3    4.53    0.42
 -12  -5   3    4.72    0.40
  11   5  -3    0.32    0.11
 -11  -5   3    0.37    0.18
 -11  -5   3    0.24    0.17
  10   5  -3    3.17    0.25
 -10  -5   3    2.59    0.29
 -10  -5   3    2.96    0.28
   9   5  -3   11.51    0.56
  -9  -5   3   10.63    0.51
  -9  -5   3   11.01    0.55
   8   5  -3    8.69    0.45
  -8  -5   3    8.53    0.41
  -8  -5   3    8.77    0.44
   7   5  -3    5.66    0.29
  -7  -5   3    4.49    0.27
  -7  -5   3    5.06    0.23
  -7  -5   3    5.52    0.29
   6   5  -3   20.08    0.94
  -6  -5   3   20.03    0.81
  -6  -5   3   20.21    0.82
  -6  -5   3   21.36    0.91
   5   5  -3    9.27    0.49
  -5  -5   3   10.48    0.43
  -5  -5   3   10.22    0.43
  -5  -5   3   11.36    0.48
  -4  -5   3    0.15    0.06
  -4  -5   3    0.12    0.05
   3   5  -3   16.79    0.79
  -3  -5   3   18.01    0.68
   2   5  -3   31.78    1.47
  -2  -5   3   33.45    1.47
   1   5  -3   10.57    0.50
  -1  -5   3   10.91    0.50
   0   5  -3   19.56    0.92
   0  -5   3   20.96    0.92
  -1   5  -3  322.20   15.19
   1  -5   3  360.82   15.19
  -2   5  -3    1.34    0.11
   2  -5   3    1.55    0.10
  -3   5  -3    5.56    0.30
  -3   5  -3    6.65    0.30
  -4   5  -3   14.74    0.61
   4  -5   3   12.25    0.63
  -5   5  -3   17.62    0.78
   5  -5   3   17.20    0.82
  -6   5  -3    1.51    0.14
   6  -5   3    1.34    0.15
  -7   5  -3   30.51    1.32
   7  -5   3   28.81    1.37
  -8   5  -3   15.71    0.64
  -8   5  -3   16.35    0.76
   8  -5   3   16.56    0.79
  -9   5  -3    0.10    0.11
   9  -5   3    0.05    0.09
 -10   5  -3   12.28    0.64
  10  -5   3   12.13    0.63
 -11   5  -3   10.52    0.62
  11  -5   3   11.54    0.60
 -12   5  -3    2.79    0.37
  12  -5   3    2.65    0.29
 -13   5  -3    1.21    0.25
  13  -5   3    0.97    0.17
 -14   5  -3    1.71    0.29
 -15   5  -3    3.15    0.50
 -16   5  -3   -0.21    0.29
 -17   5  -3    1.90    0.38
 -18   5  -3    1.76    0.42
 -19   5  -3    0.23    0.41
 -20   5  -3    1.07    0.46
 -21   5  -3    1.85    0.49
 -20  -4   3    0.72    0.41
 -19  -4   3    0.56    0.39
 -19  -4   3    2.30    0.44
 -18  -4   3    0.55    0.37
 -18  -4   3    1.63    0.42
 -17  -4   3    0.48    0.38
 -17  -4   3   -0.14    0.32
 -16  -4   3    0.68    0.36
 -16  -4   3    0.57    0.30
 -15  -4   3    2.68    0.34
 -15  -4   3    3.86    0.53
  14   4  -3    0.00    0.14
 -14  -4   3    0.10    0.23
 -14  -4   3   -0.11    0.26
  13   4  -3    2.58    0.28
 -13  -4   3    2.37    0.30
 -13  -4   3    2.89    0.37
  12   4  -3    8.15    0.49
 -12  -4   3    8.99    0.50
 -12  -4   3    8.77    0.54
  11   4  -3    1.94    0.23
 -11  -4   3    1.43    0.21
 -11  -4   3    2.16    0.29
  10   4  -3    4.55    0.29
 -10  -4   3    3.62    0.31
 -10  -4   3    3.69    0.30
   9   4  -3    7.99    0.42
  -9  -4   3    7.73    0.39
  -9  -4   3    7.71    0.43
   8   4  -3   16.79    0.77
  -8  -4   3   16.17    0.67
  -8  -4   3   14.86    0.65
  -8  -4   3   16.40    0.75
   7   4  -3    0.12    0.06
  -7  -4   3    0.04    0.08
  -7  -4   3    0.10    0.04
  -7  -4   3    0.03    0.08
   6   4  -3   14.56    0.70
  -6  -4   3   14.72    0.60
  -6  -4   3   15.45    0.68
   5   4  -3    6.16    0.34
  -5  -4   3    7.35    0.31
  -5  -4   3    7.48    0.33
  -5  -4   3    6.75    0.29
   4   4  -3    0.01    0.04
  -4  -4   3    0.04    0.06
  -4  -4   3    0.06    0.03
  -4  -4   3    0.10    0.04
   3   4  -3   77.53    3.68
  -3  -4   3   84.49    3.69
  -3  -4   3   85.63    3.12
   2   4  -3  109.93    5.06
  -2  -4   3  117.31    5.06
   1   4  -3   83.15    3.73
  -1  -4   3   84.23    3.73
   0   4  -3   16.47    0.77
   0  -4   3   17.27    0.77
  -1   4  -3  158.52    7.28
   1  -4   3  168.26    7.28
  -2   4  -3   17.40    0.82
   2  -4   3   18.68    0.82
  -3   4  -3    0.11    0.04
   3  -4   3    0.25    0.06
  -4   4  -3   59.60    2.44
   4  -4   3   53.19    2.53
  -5   4  -3   11.32    0.53
   5  -4   3   11.72    0.56
   6  -4   3    0.40    0.08
  -7   4  -3   15.09    0.67
   7  -4   3   13.68    0.69
  -8   4  -3   27.34    1.08
  -8   4  -3   28.47    1.26
   8  -4   3   28.18    1.30
  -9   4  -3    1.09    0.15
  -9   4  -3    1.28    0.14
   9  -4   3    1.54    0.20
 -10   4  -3    5.27    0.27
 -10   4  -3    5.69    0.38
  10  -4   3    4.98    0.34
  11  -4   3   14.37    0.73
 -12   4  -3    7.05    0.50
  12  -4   3    8.59    0.48
 -13   4  -3   -0.19    0.19
  13  -4   3   -0.10    0.12
 -14   4  -3    9.91    0.65
  14  -4   3   10.41    0.60
 -15   4  -3    0.70    0.29
 -16   4  -3    0.33    0.29
 -17   4  -3    0.60    0.35
 -18   4  -3    0.90    0.40
 -19   4  -3    0.25    0.42
 -20   4  -3    0.71    0.45
 -21   4  -3    2.23    0.49
 -20  -3   3    0.61    0.42
 -19  -3   3    1.45    0.43
 -19  -3   3   -0.01    0.36
 -18  -3   3    1.62    0.37
 -17  -3   3    0.32    0.38
 -17  -3   3   -0.42    0.31
 -16  -3   3    2.09    0.34
 -16  -3   3    3.42    0.54
 -15  -3   3    3.78    0.49
 -15  -3   3    5.07    0.57
  14   3  -3    1.56    0.27
 -14  -3   3    1.26    0.30
 -14  -3   3    1.19    0.26
  13   3  -3    0.73    0.15
 -13  -3   3    0.36    0.24
 -13  -3   3    0.76    0.21
  12   3  -3   18.64    0.92
 -12  -3   3   18.12    0.81
 -12  -3   3   18.99    0.93
  11   3  -3    3.70    0.30
 -11  -3   3    3.69    0.36
 -11  -3   3    4.35    0.34
  10   3  -3    0.03    0.10
 -10  -3   3   -0.11    0.13
 -10  -3   3    0.04    0.13
   9   3  -3   27.95    1.28
  -9  -3   3   27.51    1.24
  -9  -3   3   27.28    1.10
   8   3  -3   23.57    1.10
  -8  -3   3   22.99    0.94
  -8  -3   3   24.17    1.07
   7   3  -3    2.39    0.18
  -7  -3   3    2.63    0.19
  -7  -3   3    2.90    0.18
  -7  -3   3    2.57    0.13
   6   3  -3    9.37    0.48
  -6  -3   3   10.17    0.41
  -6  -3   3   10.09    0.42
  -6  -3   3   10.10    0.47
   5   3  -3   24.04    1.14
  -5  -3   3   22.81    0.97
  -5  -3   3   26.01    1.00
  -5  -3   3   27.50    1.10
   4   3  -3    5.82    0.31
  -4  -3   3    6.75    0.28
  -4  -3   3    6.66    0.27
   3   3  -3    0.86    0.08
  -3  -3   3    1.09    0.07
  -3  -3   3    1.00    0.08
   2   3  -3    4.45    0.23
  -2  -3   3    4.95    0.23
   1   3  -3   56.60    2.56
  -1  -3   3   58.29    2.56
   0   3  -3   11.99    0.57
   0  -3   3   13.17    0.57
  -1   3  -3   49.66    2.19
   1  -3   3   48.14    2.19
  -2   3  -3   16.17    0.76
   2  -3   3   17.31    0.76
   3  -3   3   -0.04    0.03
  -4   3  -3   51.12    2.12
   4  -3   3   46.67    2.20
  -5   3  -3   50.61    2.04
   5  -3   3   43.04    2.11
  -6   3  -3    1.98    0.15
   6  -3   3    1.96    0.15
  -7   3  -3    7.06    0.34
   7  -3   3    5.72    0.34
  -8   3  -3   24.40    1.06
  -8   3  -3   22.77    0.91
   8  -3   3   22.92    1.09
  -9   3  -3    4.09    0.31
  -9   3  -3    4.32    0.22
   9  -3   3    4.25    0.29
 -10   3  -3    2.04    0.18
  10  -3   3    2.11    0.23
 -11   3  -3   17.12    0.88
 -11   3  -3   18.50    0.74
  11  -3   3   19.09    0.90
 -12   3  -3    2.87    0.24
 -12   3  -3    2.24    0.33
  12  -3   3    3.14    0.29
 -13   3  -3   -0.16    0.20
  13  -3   3    0.34    0.14
 -14   3  -3    1.13    0.27
 -15   3  -3    5.70    0.55
 -17   3  -3    0.40    0.34
 -18   3  -3    1.21    0.39
 -19   3  -3    0.65    0.43
 -20   3  -3    0.30    0.44
 -21   3  -3    1.90    0.47
 -20  -2   3    0.78    0.41
 -19  -2   3   -0.48    0.35
 -19  -2   3    1.36    0.43
 -18  -2   3    1.69    0.43
 -18  -2   3    1.08    0.34
 -17  -2   3   -0.20    0.30
 -17  -2   3    0.18    0.39
 -16  -2   3    0.11    0.28
 -16  -2   3    0.54    0.36
 -15  -2   3    4.16    0.55
 -15  -2   3    3.12    0.45
  14   2  -3    1.73    0.31
 -14  -2   3    1.80    0.30
 -14  -2   3    1.78    0.26
  13   2  -3   -0.02    0.13
 -13  -2   3   -0.05    0.19
 -13  -2   3   -0.25    0.21
  12   2  -3    4.92    0.35
 -12  -2   3    4.13    0.40
 -12  -2   3    4.49    0.37
  11   2  -3    9.22    0.50
 -11  -2   3    9.10    0.52
 -11  -2   3    8.91    0.46
  10   2  -3    1.39    0.20
 -10  -2   3    1.57    0.22
 -10  -2   3    1.25    0.17
   9   2  -3   42.16    1.87
  -9  -2   3   39.19    1.59
  -9  -2   3   41.46    1.81
   8   2  -3   97.11    4.41
  -8  -2   3   96.11    3.73
  -8  -2   3  101.96    4.26
   7   2  -3   14.69    0.74
  -7  -2   3   16.05    0.64
  -7  -2   3   16.56    0.72
   6   2  -3   12.74    0.62
  -6  -2   3   13.63    0.53
  -6  -2   3   13.21    0.60
  -6  -2   3   13.12    0.53
   5   2  -3  204.92    9.79
  -5  -2   3  225.19    8.28
  -5  -2   3  219.67    8.61
  -5  -2   3  230.01    9.44
   4   2  -3   72.22    3.45
  -4  -2   3   80.30    3.04
  -4  -2   3   79.43    2.92
   3   2  -3    0.17    0.04
  -3  -2   3    0.25    0.04
   2   2  -3   24.98    1.20
  -2  -2   3   27.06    1.20
  -2  -2   3   28.31    1.06
   1   2  -3   34.79    1.68
  -1  -2   3   40.51    1.68
   0   2  -3   36.59    1.77
   0  -2   3   42.49    1.77
  -1   2  -3    1.58    0.10
   1  -2   3    1.66    0.09
  -2   2  -3   70.33    3.28
   2  -2   3   76.52    3.28
   3  -2   3   27.53    1.19
   3  -2   3   25.34    1.20
   4  -2   3    4.07    0.21
   4  -2   3    4.38    0.23
  -5   2  -3   15.66    0.69
   5  -2   3   14.69    0.71
  -6   2  -3   24.16    1.04
   6  -2   3   22.39    1.07
  -7   2  -3    0.47    0.08
  -7   2  -3    0.46    0.06
   7  -2   3    0.27    0.07
  -8   2  -3   35.42    1.34
  -8   2  -3   36.20    1.55
   8  -2   3   33.04    1.60
  -9   2  -3   19.50    0.77
   9  -2   3   19.46    0.93
 -10   2  -3    0.07    0.09
 -10   2  -3   -0.08    0.12
  10  -2   3   -0.03    0.09
 -11   2  -3    2.38    0.20
 -11   2  -3    1.85    0.28
  11  -2   3    2.50    0.24
 -12   2  -3    6.09    0.46
 -12   2  -3    7.23    0.37
  12  -2   3    7.58    0.44
 -13   2  -3   -0.02    0.14
  13  -2   3    0.02    0.12
 -14   2  -3    0.64    0.25
  14  -2   3    1.00    0.17
 -15   2  -3    3.25    0.47
 -16   2  -3   -0.03    0.30
 -17   2  -3   -0.18    0.32
 -18   2  -3    1.68    0.41
 -19   2  -3    0.18    0.42
 -20   2  -3    0.19    0.43
 -21   2  -3    1.24    0.45
 -20  -1   3    1.51    0.45
 -19  -1   3    1.48    0.44
 -19  -1   3   -0.20    0.34
 -18  -1   3    1.88    0.45
 -18  -1   3    0.85    0.33
 -17  -1   3    0.40    0.39
 -17  -1   3    0.28    0.30
 -16  -1   3    0.42    0.34
 -16  -1   3    0.25    0.27
 -15  -1   3    1.52    0.34
 -15  -1   3    1.84    0.28
  14   1  -3    3.25    0.33
 -14  -1   3    2.72    0.38
 -14  -1   3    2.69    0.48
  13   1  -3    0.10    0.13
 -13  -1   3   -0.12    0.18
 -13  -1   3   -0.37    0.21
  12   1  -3    2.23    0.26
 -12  -1   3    2.03    0.29
 -12  -1   3    1.65    0.24
  11   1  -3    2.72    0.27
 -11  -1   3    2.90    0.27
 -11  -1   3    2.36    0.31
  10   1  -3    1.19    0.21
 -10  -1   3    1.35    0.24
 -10  -1   3    1.51    0.22
   9   1  -3    0.31    0.10
  -9  -1   3    0.52    0.11
  -9  -1   3    0.56    0.13
   8   1  -3   15.53    0.74
  -8  -1   3   15.05    0.63
  -8  -1   3   15.37    0.72
   7   1  -3   28.45    1.39
  -7  -1   3   32.33    1.35
  -7  -1   3   30.63    1.18
   6   1  -3    0.23    0.06
  -6  -1   3    0.23    0.07
  -6  -1   3    0.09    0.06
   5   1  -3  148.25    7.19
  -5  -1   3  166.10    6.32
  -5  -1   3  164.84    6.08
  -5  -1   3  166.07    6.93
   4   1  -3  109.70    4.29
   4   1  -3  102.66    4.88
  -4  -1   3  109.91    4.29
  -4  -1   3  111.65    4.89
  -4  -1   3  112.98    4.12
   3   1  -3    1.00    0.08
   3   1  -3    1.05    0.07
  -3  -1   3    1.17    0.07
  -3  -1   3    1.19    0.08
   2   1  -3   41.13    1.84
   2   1  -3   42.01    1.62
  -2  -1   3   46.48    1.62
  -2  -1   3   34.62    1.84
   1   1  -3    1.70    0.09
   1   1  -3    1.50    0.09
  -1  -1   3    1.65    0.09
  -1  -1   3    1.63    0.09
   0   1  -3    3.44    0.17
   0  -1   3    3.56    0.15
   0  -1   3    3.47    0.17
  -1   1  -3    0.68    0.06
   1  -1   3    0.61    0.05
  -2   1  -3  167.27    7.83
   2  -1   3  184.33    7.83
   3  -1   3    0.53    0.05
   3  -1   3    0.54    0.07
   4  -1   3   13.85    0.64
  -5   1  -3   53.05    2.17
   5  -1   3   46.83    2.25
  -6   1  -3   47.75    2.00
   6  -1   3   43.87    2.07
  -7   1  -3    0.24    0.08
  -7   1  -3    0.23    0.06
   7  -1   3    0.08    0.06
  -8   1  -3   17.69    0.71
  -8   1  -3   18.93    0.83
   8  -1   3   17.00    0.85
  -9   1  -3   28.57    1.32
  -9   1  -3   29.36    1.14
   9  -1   3   29.92    1.36
 -10   1  -3    1.07    0.16
 -10   1  -3    1.15    0.12
  10  -1   3    1.06    0.19
 -11   1  -3    3.93    0.34
 -11   1  -3    4.71    0.28
  11  -1   3    4.98    0.33
 -12   1  -3   12.54    0.70
 -12   1  -3   13.80    0.59
  12  -1   3   13.50    0.69
 -13   1  -3    0.08    0.21
 -13   1  -3    0.63    0.16
  13  -1   3    0.58    0.14
 -14   1  -3   -0.11    0.22
 -14   1  -3   -0.09    0.16
  14  -1   3    0.30    0.14
 -15   1  -3    2.03    0.33
 -15   1  -3    3.24    0.37
 -16   1  -3    1.37    0.33
 -17   1  -3   -0.66    0.33
 -18   1  -3    0.48    0.40
 -19   1  -3   -0.25    0.41
 -20   1  -3    0.00    0.44
 -21   1  -3    0.99    0.43
 -20   0   3    1.16    0.44
 -19   0   3    0.33    0.44
 -18   0   3    1.41    0.34
 -18   0   3    2.50    0.48
 -17   0   3    0.79    0.30
 -17   0   3    0.98    0.41
 -16   0   3   -0.37    0.25
 -16   0   3   -0.30    0.33
 -15   0   3    1.89    0.27
 -15   0   3    1.23    0.32
  14   0  -3    5.58    0.40
 -14   0   3    5.01    0.52
 -14   0   3    5.31    0.42
  13   0  -3    0.35    0.14
 -13   0   3    0.23    0.19
 -13   0   3    0.31    0.22
  12   0  -3    2.20    0.27
 -12   0   3    1.96    0.28
 -12   0   3    1.93    0.25
  11   0  -3    7.18    0.42
 -11   0   3    6.58    0.44
 -11   0   3    6.75    0.38
  10   0  -3    3.67    0.28
 -10   0   3    3.60    0.26
 -10   0   3    3.59    0.30
   9   0  -3    4.20    0.28
  -9   0   3    4.26    0.25
  -9   0   3    4.17    0.29
   8   0  -3    1.24    0.17
  -8   0   3    1.33    0.18
  -8   0   3    1.70    0.16
   7   0  -3   17.20    0.87
   7   0  -3   19.32    0.74
  -7   0   3   18.78    0.74
  -7   0   3   19.00    0.84
   6   0  -3    2.66    0.19
   6   0  -3    3.24    0.15
  -6   0   3    3.51    0.20
  -6   0   3    3.46    0.18
   5   0  -3   29.57    1.42
   5   0  -3   31.60    1.24
  -5   0   3   32.77    1.37
  -5   0   3   31.66    1.20
   4   0  -3   78.78    3.73
   4   0  -3   80.66    3.28
  -4   0   3   86.83    3.74
  -4   0   3   87.79    3.28
   3   0  -3   28.39    1.20
   3   0  -3   29.25    1.37
  -3   0   3   32.05    1.37
  -3   0   3   31.74    1.20
   2   0  -3  152.67    7.04
   2   0  -3  146.40    6.19
  -2   0   3  165.30    6.19
  -2   0   3  168.68    7.04
   1   0  -3   53.96    2.49
   1   0  -3   53.08    2.19
  -1   0   3   58.47    2.19
  -1   0   3   57.22    2.49
   0   0  -3    5.18    0.25
   0   0  -3    6.19    0.28
   0   0   3    6.84    0.25
   0   0   3    6.20    0.28
  -1   0  -3    8.88    0.40
  -1   0  -3    8.61    0.35
   1   0   3    8.53    0.39
   1   0   3    8.76    0.35
   2   0   3    3.71    0.16
   2   0   3    4.00    0.18
   2   0   3    3.57    0.19
  -3   0  -3   75.71    3.24
   3   0   3   68.99    3.24
   3   0   3   73.10    2.84
  -4   0  -3    1.58    0.10
   4   0   3    1.46    0.11
  -5   0  -3  129.63    5.33
   5   0   3  118.06    5.53
  -6   0  -3   35.76    1.37
  -6   0  -3   37.69    1.57
   6   0   3   34.14    1.63
  -7   0  -3    0.20    0.07
  -7   0  -3    0.11    0.06
   7   0   3    0.08    0.06
  -8   0  -3   14.94    0.69
  -8   0  -3   14.90    0.59
   8   0   3   13.84    0.70
  -9   0  -3    8.94    0.39
  -9   0  -3    8.64    0.46
   9   0   3    8.80    0.46
 -10   0  -3    1.85    0.24
 -10   0  -3    1.95    0.19
  10   0   3    2.19    0.21
 -11   0  -3    3.16    0.32
 -11   0  -3    3.79    0.25
  11   0   3    3.37    0.27
 -12   0  -3   15.97    0.85
 -12   0  -3   17.54    0.72
  12   0   3   17.49    0.85
 -13   0  -3    6.85    0.38
 -13   0  -3    5.81    0.47
  13   0   3    6.12    0.40
 -14   0  -3    0.60    0.18
 -14   0  -3    0.34    0.24
  14   0   3    0.52    0.15
 -15   0  -3    3.97    0.50
 -15   0  -3    5.06    0.40
 -16   0  -3    2.57    0.38
 -16   0  -3    1.95    0.36
 -17   0  -3   -0.32    0.34
 -18   0  -3    0.71    0.40
 -19   0  -3    2.39    0.47
 -20   0  -3    0.28    0.43
 -21   0  -3    1.11    0.43
 -20   1   3    2.19    0.48
 -19   1   3    0.09    0.45
 -18   1   3    0.77    0.43
 -17   1   3    2.72    0.44
 -17   1   3    2.18    0.33
 -16   1   3    0.28    0.25
 -16   1   3    0.05    0.32
 -15   1   3    0.82    0.31
 -15   1   3    1.42    0.26
  14  -1  -3    3.38    0.34
 -14   1   3    3.53    0.39
 -14   1   3    2.26    0.33
  13  -1  -3    0.64    0.15
 -13   1   3    0.78    0.19
 -13   1   3    0.84    0.23
  12  -1  -3    4.01    0.31
 -12   1   3    3.04    0.36
 -12   1   3    3.25    0.30
  11  -1  -3    8.74    0.47
 -11   1   3    8.01    0.42
 -11   1   3    7.94    0.49
  10  -1  -3    4.49    0.32
 -10   1   3    4.94    0.34
 -10   1   3    4.74    0.28
   9  -1  -3   -0.02    0.09
  -9   1   3   -0.04    0.11
  -9   1   3    0.06    0.09
   8  -1  -3   12.39    0.49
   8  -1  -3   11.44    0.60
  -8   1   3   12.11    0.51
  -8   1   3   12.44    0.59
   7  -1  -3   15.88    0.78
   7  -1  -3   16.91    0.66
  -7   1   3   16.47    0.66
   6  -1  -3    1.41    0.14
   6  -1  -3    1.68    0.09
  -6   1   3    1.66    0.16
  -6   1   3    1.97    0.12
   5  -1  -3   13.86    0.55
   5  -1  -3   12.66    0.64
  -5   1   3   13.83    0.54
  -5   1   3   14.05    0.62
   4  -1  -3   28.29    1.44
   4  -1  -3   33.32    1.26
  -4   1   3   34.05    1.45
   3  -1  -3   55.98    2.56
   3  -1  -3   56.25    2.25
[truncated: 2,242,481 more chars]
